# Supplementary material for: Influence of Glucose Availability and CRP Acetylation on the Genome-Wide Transcriptional Response of Escherichia coli: Assessment by an Optimized Factorial Microarray Analysis
Source: Front Microbiol. 2018 May 23;9:941. doi: 10.3389/fmicb.2018.00941 (PMC5974110; doi:10.3389/fmicb.2018.00941)
Supplement: Table S1 — Differential genes transcribed in the wild-type strain of E. coli under glucose-limited culture (chemostat, D = 0.3 h−1) with respect to the one growing in glucose excess (exponential phase, μmax = 0.62 h−1 in batch). [file Supplementary_TABLE_S1.xlsx]

## Sheet: Hoja1
ID	Gene,symbol	Gene,title	Mediana(Batch_wt)	MED(chemo_wt)	(chemo/batch)wt
1762126_s_at	tnaL///tnaL///tnaC///ECs4644	tryptophanase leader peptide///tryptophanase///tryptophanase leader peptide///tryptophanase leader peptide	3.06396	7.23005	2.35971
1759349_s_at	Z2263	Rhs element protein (associated to Rhs)	3.67493	7.27291	1.97906
1767314_s_at	c4243	hypothetical protein	3.6806	6.76917	1.83915
1762696_s_at	c3192	hypothetical protein	4.06621	7.4276	1.82666
1768125_s_at	c2119///Z2749///arpB///ECs2427	hypothetical protein///hypothetical protein///pseudo///hypothetical protein	3.26419	5.93232	1.81739
1767163_s_at	Z0387///ECs0347	hypothetical protein///hypothetical protein	4.58548	8.22906	1.79459
1760746_s_at	c0500	hypothetical protein	3.7437	6.67866	1.78397
1767745_s_at	c1630///hlyE///hlyE///hlyE	hemolysin E polypeptide	4.79639	8.38674	1.74855
1768726_x_at	c2574	hypothetical protein	4.80755	8.04505	1.67342
1760349_s_at	c3878///yhaB///yhaB///ECs4000	hypothetical protein///hypothetical protein///uncharacterized protein///hypothetical protein	3.50879	5.82532	1.66021
1764723_s_at	prpD///prpD///prpD///prpD	2-methylcitrate dehydratase///2-methylcitrate dehydratase///2-methylcitrate dehydratase///2-methylcitrate dehydratase	7.25884	11.8969	1.63895
1767999_s_at	nrfG///nrfG	formate-dependent nitrite reductase complex subunit NrfG///heme lyase (NrfEFG) for insertion of heme into c552, subunit NrfG	4.22739	6.87575	1.62648
1762094_s_at	c2918	hypothetical protein	4.11672	6.67736	1.62201
1764137_s_at	ECs2704	hypothetical protein	5.30087	8.5418	1.6114
1767025_s_at	frwB///frwB	PTS system fructose-like transporter subunit EIIB///putative enzyme IIB component of PTS	4.34498	6.9327	1.59556
1763832_at	actP	acetate transporter Na+ symport, co-transcribed with ACS	7.74958	12.2116	1.57578
1766416_at	c4610	hypothetical protein (adjacent to YidS)	4.82631	7.55418	1.56521
1762861_s_at	c2646	hypothetical protein	4.63385	7.19936	1.55364
1766581_s_at	c2666	hypothetical protein	4.10132	6.36756	1.55257
1763983_s_at	ECs2713	hypothetical protein	4.20753	6.49674	1.54408
1759700_s_at	ydcD///ECs0243	putative immunity protein for RhsE///hypothetical protein	4.68569	7.23301	1.54364
1762363_at	malS	alpha-amylase	4.56921	7.02266	1.53695
1764611_at	yddK	pseudo	4.29285	6.59581	1.53647
1762223_s_at	c3811	hypothetical protein	5.01396	7.70369	1.53645
1767573_s_at	yjcH///yjcH///yjcH///ECs5050	conserved inner membrane protein( adjacent to ACS, ACTP) ///DUF485 family inner membrane protein	8.23689	12.581	1.5274
1760721_s_at	srlA///srlA_2///srlA	PTS system, glucitol/sorbitol-specific IIC2 component///PTS system, glucitol/sorbitol-specific IIC component, one of two; frag///glucitol/sorbitol-specific enzyme IIC component of PTS	5.53391	8.29836	1.49955
1766279_at	iraM	RpoS stabilzer during Mg starvation, anti-RssB factor	5.07803	7.60485	1.4976
1768302_s_at	rhaS///rhaS	transcriptional activator RhaS///transcriptional activator of rhaBAD and rhaT	3.43562	5.1348	1.49458
1767338_at	prpB	2-methylisocitrate lyase	7.98151	11.9251	1.4941
1761499_s_at	yohG	multidrug resistance outer membrane protein MdtQ	5.20193	7.77101	1.49387
1768185_at	ybfD	H repeat-associated putative transposase	5.00794	7.4777	1.49317
1763476_s_at	yjfO///yjfO///bsmA///ECs5165	biofilm stress and motility protein A///biofilm stress and motility protein A///bioflm peroxide resistance protein///biofilm stress and motility protein A	8.74825	13.0354	1.49005
1761078_s_at	c1608	hypothetical protein	5.40601	7.9848	1.47702
1765177_s_at	Z0655	hypothetical protein	5.94615	8.7476	1.47114
1765065_at	yeeL	pseudo	5.54715	8.12896	1.46543
1760801_at	yjbL	uncharacterized protein	4.47798	6.53727	1.45987
1761389_s_at	Z2192///lsrA///ECs2120	ABC transporter ATP-binding protein///autoinducer 2 import ATP-binding protein///ABC transporter ATP-binding protein	8.25316	11.9499	1.44792
1763278_at	pbl	predicted peptidoglycan-binding enzyme	5.3014	7.67232	1.44722
1761680_s_at	c0723	hypothetical protein	5.03734	7.28332	1.44587
1764570_s_at	Z2199///yneL	predicted transcriptional regulator	5.29937	7.64815	1.44322
1768203_s_at	c2041	hypothetical protein	4.78771	6.89955	1.4411
1767660_s_at	c2532///Z3165///cbtA///ECs2806	CP4-44 prophage; toxin of the YeeV-YeeU toxin-antitoxin system	5.43018	7.82218	1.4405
1765983_s_at	yfaA///yfaA///ECs3113	hypothetical protein///DUF2138 family protein, putative host defense protein///hypothetical protein	5.29724	7.61616	1.43776
1765157_s_at	aldB///aldB///ECs4464	acetaldehyde dehydrogenase	8.46773	12.173	1.43758
1767771_s_at	c2118///Z2749///arpB///ECs2427	hypothetical protein///hypothetical protein///pseudo///hypothetical protein	4.85199	6.92384	1.42701
1762972_s_at	c1304///ECs1418	hypothetical protein///hypothetical protein	3.83025	5.46522	1.42686
1761048_s_at	citD///citD///ECs0656	citrate lyase subunit gamma///citrate lyase, acyl carrier (gamma) subunit///citrate lyase subunit gamma	5.74138	8.15422	1.42025
1763555_s_at	ECs1418	hypothetical protein	5.16138	7.32144	1.41851
1764131_s_at	ydcS///Z2279///ydcS///ECs2044	ABC transporter periplasmic-binding protein///transporter///putative ABC transporter periplasmic binding protein///transporter	8.55049	12.1193	1.41738
1765357_at	yjiC	uncharacterized protein	5.47938	7.75655	1.41559
1768035_at	yfbL	putative M28A family peptidase	5.33992	7.55711	1.41521
1761926_s_at	c4010	hypothetical protein	5.28828	7.45652	1.41001
1765367_at	prpE	propionate--CoA ligase	8.44329	11.8505	1.40354
1765996_s_at	c4174///c4175///Z4757	hypothetical protein///hypothetical protein///hypothetical protein	5.99526	8.3223	1.38815
1763311_s_at	Z3066	hypothetical protein	5.83853	8.08006	1.38392
1759236_s_at	c0094	hypothetical protein	3.14999	4.34295	1.37872
1769032_s_at	ygfJ///ygfJ///mocA///ECs3750	CTP:molybdopterin cytidylyltransferase	7.40683	10.1907	1.37585
1767268_x_at	c2220	hypothetical protein adjacent to serine dehydratase	4.7707	6.55842	1.37473
1766645_s_at	yicI///yicI	alpha-xylosidase YicI///putative alpha-glucosidase	5.85229	8.03178	1.37242
1760332_s_at	prpE///prpE///prpE	propionyl-CoA synthetase///propionate--CoA ligase///propionyl-CoA synthetase	7.55193	10.3508	1.37061
1767622_s_at	c2328	hypothetical protein	3.15179	4.30555	1.36606
1764295_s_at	cspD///cspD///cspD///ECs0966	stationary phase/starvation inducible regulatory protein CspD///stationary phase/starvation inducible regulatory protein CspD///inhibitor of DNA replication, cold shock protein homolog///stationary phase/starvation inducible regulatory protein CspD	9.62762	13.1349	1.36429
1765105_s_at	ytfQ///ytfQ///ECs5205	LACI-type transcriptional regulator///galactofuranose ABC transporter periplasmic binding protein///LACI-type transcriptional regulator	9.13795	12.4179	1.35894
1763087_s_at	prpC///prpC///prpC///ECs0386	methylcitrate synthase///methylcitrate synthase///2-methylcitrate synthase///methylcitrate synthase	9.03606	12.2604	1.35683
1760249_s_at	yiaH///wecH///ECs4444	hypothetical protein///O-acetyltransferase for enterobacterial common antigen (ECA)///hypothetical protein	6.02043	8.12638	1.3498
1766758_at	c5447	hypothetical protein	4.4001	5.92819	1.34729
1763971_at	c4934	hypothetical protein (adjacent to Pantothenate Kinase)	5.39077	7.26146	1.34702
1760883_s_at	ybhI///ybhI///ECs0798	membrane pump protein///putative DASS family tricarboxylate or dicarboxylate transporter///membrane pump protein	5.89543	7.91733	1.34296
1764181_x_at	Z1327///dicF1	RNA DICF antisense RNA (INHIBITOR OF FtsZ), miscRNA///miscRNA	5.19421	6.97544	1.34293
1760190_s_at	yjfN///yjfN///yjfN///ECs5164	hypothetical protein///hypothetical protein///DUF1471 family periplasmic protein///hypothetical protein	8.41554	11.2995	1.34269
1767264_s_at	c0161	hypothetical protein	5.8292	7.82243	1.34194
1766263_s_at	yqgD///yqgD///yqgD///ECs3817	hypothetical protein///hypothetical protein///predicted inner membrane protein///hypothetical protein	5.00451	6.70893	1.34058
1768546_at	c4689	hypothetical protein	5.57448	7.47188	1.34037
1763785_s_at	c3915	hypothetical protein	4.55027	6.09893	1.34034
1759187_at	ryeA	ncRNA	8.96709	12.0017	1.33841
1767679_s_at	c5314///ytfJ///ytfJ///ECs5194	hypothetical protein///hypothetical protein///putative transcriptional regulator///hypothetical protein	8.74268	11.6606	1.33376
1767281_s_at	Z2253///Z0857///Z0700///Z0271///yhhI///ydcC///ybfL///ECs0731///ECs0602///ECs0241	H repeat-containing Rhs element protein///receptor///receptor///hypothetical protein///putative transposase///H repeat-associated putative transposase///pseudo///H repeat-containing protein///H repeat-containing protein///H repeat-containing protein	5.98853	7.93926	1.32575
1761238_s_at	acs///acs///acs///ECs5051	acetyl-CoA synthetase///acetyl-CoA synthetase///acetyl-CoA synthetase///acetyl-CoA synthetase	10.4243	13.8117	1.32496
1767595_at	wzc	colanic acid production, protein-tyrosine kinase, autokinase; Ugd phosphorylase	6.57379	8.70859	1.32474
1766922_s_at	wcaF///wcaF///wcaF///ECs2859	colanic acid biosynthesis acetyltransferase WcaF///colanic acid biosynthesis acetyltransferase WcaF///putative acyl transferase///colanic acid biosynthesis acetyltransferase WcaF	6.00106	7.87822	1.31281
1767371_s_at	c2589///wza///wza///ECs2867	polysaccharide export protein///colanic acid export protein; outer membrane auxillary lipoprotein///polysaccharide export protein	5.8038	7.59078	1.3079
1766168_s_at	ylcE///Z1926///tfaX///ECs1657	DLP12 prophage, predicted protein	6.01934	7.96929	1.32395
1761050_s_at	tnaA///tnaA///tnaA///tnaA	tryptophanase///tryptophanase///tryptophanase/L-cysteine desulfhydrase, PLP-dependent///tryptophanase	9.18205	12.1436	1.32253
1761463_s_at	c2193///Z2828///ECs2497	hypothetical protein///hypothetical protein///hypothetical protein	5.43076	7.15878	1.31819
1762204_s_at	ykfH	uncharacterized protein	5.837	7.68549	1.31668
1769047_s_at	ulaA///ulaA///ulaA	PTS system ascorbate-specific transporter subunit IIC///L-ascorbate-specific enzyme IIC permease component of PTS///PTS system ascorbate-specific transporter subunit IIC	6.23183	8.18782	1.31387
1765063_at	c3976	N-acetylmannosamine kinase, Hypothetical protein yhcI	4.27134	5.60563	1.31238
1766041_s_at	c1980	hypothetical protein	5.71699	7.50241	1.3123
1767105_at	sgcX	putative endoglucanase with Zn-dependent exopeptidase domain	7.77664	10.1902	1.31035
1765162_x_at	c0500	hypothetical protein	5.85877	7.67446	1.30991
1766140_s_at	ydeM///Z2211///ydeM///ECs2102	glyoxalase I///putative YdeN-specific sulfatase-maturating enzyme///hypothetical protein	6.40505	8.38926	1.30979
1761242_s_at	ECs5497///c3023///c3022///Z3767	hypothetical protein///hypothetical protein///hypothetical protein///hypothetical protein	5.55606	7.27368	1.30914
1759932_at	c5135	hypothetical protein	4.75366	6.22248	1.30899
1761529_s_at	c3233	hypothetical protein	6.20194	8.10122	1.30624
1760952_s_at	c3248	hypothetical protein	6.61589	8.62169	1.30318
1760632_s_at	c3949	hypothetical protein	5.19692	6.77119	1.30292
1766739_s_at	ychH///ychH///ychH///ECs1710	stress-induced protein///DUF2583 family putative inner membrane protein	9.19104	11.9678	1.30212
1768631_x_at	c0262	hypothetical protein	5.08556	6.62048	1.30182
1760188_at	c5398	hypothetical protein	5.59845	7.2829	1.30088
1762879_at	essQ///essQ	lysis protein S///Qin prophage; putative S lysis protein	5.53615	7.20097	1.30072
1762818_s_at	yjdK///ghoS///ECs5110	antitoxin of GhoTS toxin-antitoxin pair; endonuclease for ghoT mRNA	5.82721	7.56871	1.29886
1768144_s_at	c3104	hypothetical protein	6.4964	8.43244	1.29802
1763679_at	cyaR	ncRNA	9.71443	12.6065	1.2977
1769041_s_at	yehK///c2648///c2647///yehK///ECs2926	uncharacterized protein///hypothetical protein///hypothetical protein///hypothetical protein///hypothetical protein	6.27682	8.14462	1.29757
