# Supplementary material for: Influence of Glucose Availability and CRP Acetylation on the Genome-Wide Transcriptional Response of Escherichia coli: Assessment by an Optimized Factorial Microarray Analysis
Source: Front Microbiol. 2018 May 23;9:941. doi: 10.3389/fmicb.2018.00941 (PMC5974110; doi:10.3389/fmicb.2018.00941)
Supplement: Table S2 — Differential genes transcribed in the wild-type strain of E. coli in stationary phase (batch culture) with respect to the one growing in glucose excess (exponential phase, μmax = 0.62 h−1 in batch). [file Supplementary_TABLE_S2.xlsx]

## Sheet: Hoja1
Probe Set ID	Gene Title	Gene Symbol	Mediane(stationary)	Mediane(exponential)	RATIO
1766581_s_at	hypothetical protein	c2666	11.2329	7.54045	1.48969
1761754_s_at	hypothetical protein	c1141	13.4324	9.02629	1.48815
1760190_s_at	hypothetical protein /// hypothetical protein /// DUF1471 family periplasmic protein	ECs5164 /// yjfN /// yjfN	13.3332	9.01909	1.47833
1761022_s_at	hypothetical protein /// hypothetical protein /// DUF2492 family protein	ECs2614 /// yecH /// yecH	12.7204	8.6622	1.4685
1765552_s_at	biofilm formation regulatory protein BssR /// repressor of biofilm formation by indole transport regulation	bssR /// bssR	14.515	10.031	1.44701
1768828_s_at	hydrogenase 1 maturation protease /// hydrogenase 1 maturation protease	ECs1131 /// hyaD	11.7879	8.1554	1.44541
1762972_s_at	hypothetical protein /// hypothetical protein	c1304 /// ECs1418	6.83446	4.74114	1.44152
1762154_at	ncRNA	rybB	13.9202	9.66652	1.44004
1765338_s_at	hydrogenase 1 b-type cytochrome subunit /// hydrogenase 1 b-type cytochrome subunit /// hydrogenase 1, b-type cytochrome subunit	ECs1130 /// hyaC /// hyaC	11.6355	8.11512	1.43381
1764700_s_at	hypothetical protein /// hypothetical protein /// Yip1 family inner membrane protein	ECs3022 /// yohC /// yohC	14.2142	9.93601	1.43057
1760622_s_at	arginine succinyltransferase /// arginine succinyltransferase /// arginine succinyltransferase /// arginine succinyltransferase	astA /// c2147 /// ECs2453 /// Z2779	12.8436	8.99093	1.4285
1760113_s_at	succinylglutamate desuccinylase /// succinylglutamate desuccinylase /// succinylglutamate desuccinylase	astE /// ECs2450 /// ydjS	12.6599	8.86383	1.42826
1767649_at	Blue light, low temperature and stress induced protein	ymgC	12.052	8.44857	1.42651
1765453_s_at	hydrogenase-1 small subunit /// hydrogenase-1 small subunit /// hydrogenase 1, small subunit /// hydrogenase-1 small chain	ECs1128 /// hyaA /// hyaA /// hyaA	12.4711	8.80782	1.41591
1768184_s_at	hydrogenase 1 large subunit /// hydrogenase 1 large subunit /// hydrogenase 1, large subunit	ECs1129 /// hyaB /// hyaB	12.152	8.5856	1.4154
1760751_s_at	succinylarginine dihydrolase /// succinylarginine dihydrolase /// succinylarginine dihydrolase	astB /// ECs2451 /// Z2777	12.9685	9.23777	1.40386
1767338_at	2-methylisocitrate lyase	prpB	12.2077	8.72226	1.3996
1760139_s_at	hypothetical protein	c2541	12.6654	9.07537	1.39558
1761406_s_at	bifunctional succinylornithine transaminase/acetylornithine transaminase /// succinylornithine transaminase, PLP-dependent	argD /// astC	13.5268	9.69333	1.39548
1761460_s_at	succinylglutamic semialdehyde dehydrogenase	astD	13.2974	9.54281	1.39345
1764154_s_at	hypothetical protein	c3466	9.19037	6.59631	1.39326
1762122_s_at	hydrogenase-1 operon protein HyaF /// hydrogenase-1 operon protein HyaF /// protein involved in nickel incorporation into hydrogenase-1 proteins	ECs1133 /// hyaF /// hyaF	10.6569	7.65964	1.3913
1759236_s_at	hypothetical protein	c0094	4.86389	3.50249	1.38869
1761243_s_at	stationary phase inducible protein CsiE /// stationary phase inducible protein /// stationary phase inducible protein CsiE	csiE /// csiE /// ECs3401	13.1375	9.51568	1.38062
1761315_s_at	hydrogenase-1 operon protein HyaE /// hydrogenase-1 operon protein HyaE /// putative HyaA chaperone	ECs1132 /// hyaE /// hyaE	11.682	8.46808	1.37954
1767977_s_at	hypothetical protein /// hypothetical protein /// YhcN family protein, periplasmic	ECs5175 /// yjfY /// yjfY	13.467	9.77838	1.37722
1769219_at	pseudo	yedS	11.5737	8.52855	1.35705
1762735_s_at	hypothetical protein /// hypothetical protein /// DUF2756 family protein	ECs4294 /// yhhA /// yhhA	13.9703	10.3031	1.35592
1761703_s_at	RcsB connector protein for regulation of biofilm and acid-resistance /// hypothetical protein	ariR /// ymgB	12.9317	9.5538	1.35357
1760003_s_at	hypothetical protein /// hypothetical protein /// hypothetical protein	c5447 /// c5448 /// ECs5328	11.3312	8.37646	1.35275
1759685_s_at	L-arabinose-binding periplasmic protein /// L-arabinose transporter subunit /// L-arabinose-binding periplasmic protein	araF /// araF /// ECs2609	11.1088	8.23862	1.34838
1759888_at	pseudo	yedS	11.5582	8.5782	1.34739
1765253_s_at	stress-response protein /// stress-response protein /// stress-induced protein, UPF0337 family	ECs5028 /// yjbJ /// yjbJ	14.2925	10.6135	1.34663
1762900_s_at	outer membrane protein /// pseudo /// hypothetical protein	ECs2702 /// yedS /// Z3057	12.5379	9.34993	1.34096
1761078_s_at	hypothetical protein	c1608	10.1182	7.5455	1.34095
1765105_s_at	LACI-type transcriptional regulator /// LACI-type transcriptional regulator /// galactofuranose binding proteint: periplasmic-binding component of ABC superfamily	ECs5205 /// ytfQ /// ytfQ	13.2685	9.90084	1.34014
1768822_s_at	hypothetical protein /// hypothetical protein	ECs0884 /// ybiM	13.3288	9.97009	1.33688
1763476_s_at	bioflm peroxide resistance protein /// biofilm stress and motility protein A /// biofilm stress and motility protein A	bsmA /// ECs5165 /// yjfO	14.2853	10.713	1.33345
1766758_at	hypothetical protein	c5447	7.77035	5.8274	1.33342
1765975_s_at	hypothetical protein	c3835	6.63666	4.9795	1.3328
1768167_at	putative membrane-anchored cyclic-di-GMP phosphodiesterase	ycgG	11.2888	8.48538	1.33038
1768165_s_at	acid sensitivity protein /// glutamate:gamma-aminobutyric acid antiporter /// acid sensitivity protein /// amino acid antiporter	ECs2097 /// gadC /// xasA /// xasA	14.1096	10.6125	1.32953
1761537_at	uncharacterized protein	ycgY	11.1205	8.405	1.32308
1769032_s_at	hypothetical protein /// CTP:molybdopterin cytidylyltransferase /// hypothetical protein	ECs3750 /// mocA /// ygfJ	12.2865	9.29868	1.32132
1767827_s_at	hypothetical protein /// hypothetical protein	ECs0621 /// Z0722	3.62205	2.75838	1.31311
1768030_s_at	hypothetical protein /// hypothetical protein /// DUF1107 family protein	ECs5195 /// ytfK /// ytfK	14.0645	10.7204	1.31194
1763166_at	pseudo	tfaS	12.6818	9.67185	1.31121
1763530_s_at	hypothetical protein	c1112	11.6188	8.87982	1.30845
1759937_s_at	ABC transporter ATP-binding protein /// putative ABC superfamily sugar transporter ATP-binding subunit /// ABC transporter ATP-binding protein /// ABC transporter ATP-binding protein	ECs5206 /// ytfR /// ytfR /// Z5839	11.878	9.07992	1.30816
1764131_s_at	transporter /// polyhydroxybutyrate (PHB) synthase, ABC transporter periplasmic binding protein homolog /// ABC transporter periplasmic-binding protein /// transporter	ECs2044 /// ydcS /// ydcS /// Z2279	12.5583	9.61553	1.30604
1761513_s_at	hypothetical protein	c1103	12.8591	9.86278	1.3038
1763921_s_at	LysR family transcriptional regulator /// LysR family transcriptional regulator /// LysR family putative transcriptional regulator /// transcriptional regulator YeeY	ECs2817 /// yeeY /// yeeY /// yeeY	12.4464	9.58643	1.29834
1763910_s_at	putative outer membrane porin for beta-glucuronides porin protein /// outer membrane porin protein /// hypothetical protein	uidC /// uidC /// Z2618	10.426	8.03101	1.29821
1765166_s_at	hypothetical protein	c2371	11.6329	8.96159	1.29809
1768666_at	putative PTS system EIIC permease component	sgcC	11.3684	8.77014	1.29627
1760114_s_at	phospho-2-dehydro-3-deoxyheptonate aldolase /// phospho-2-dehydro-3-deoxyheptonate aldolase	aroG /// ECs0782	2.52123	4.71439	0.534794
1759939_s_at	carbamoyl phosphate synthase small subunit /// carbamoyl phosphate synthetase small subunit, glutamine amidotransferase /// carbamoyl phosphate synthase small subunit	carA /// carA /// ECs0035	8.69963	13.8411	0.628536
1759907_s_at	dihydro-orotate oxidase, FMN-linked /// dihydroorotate dehydrogenase 2	pyrD /// pyrD	7.49499	11.8949	0.630101
1766722_s_at	5-methyltetrahydropteroyltriglutamate/homocysteine S-methyltransferase /// 5-methyltetrahydropteroyltriglutamate--homocysteine S-methyltransferase /// 5-methyltetrahydropteroyltriglutamate-homocysteine S-methyltransferase	ECs4759 /// metE /// metE	9.2091	14.4582	0.636944
1765655_s_at	sulfate adenylyltransferase, subunit 2 /// sulfate adenylyltransferase subunit 2	cysD /// cysD	8.07189	12.4568	0.647989
1762292_s_at	thiosulfate-binding protein /// thiosulfate transporter subunit	cysP /// cysP	8.67938	13.3929	0.648058
