# Supplementary material for: Influence of Glucose Availability and CRP Acetylation on the Genome-Wide Transcriptional Response of Escherichia coli: Assessment by an Optimized Factorial Microarray Analysis
Source: Front Microbiol. 2018 May 23;9:941. doi: 10.3389/fmicb.2018.00941 (PMC5974110; doi:10.3389/fmicb.2018.00941)
Supplement: Table S5 — Differential genes transcribed in E. coli according to the interaction in the factorial 2 × 2, where the factors analyzed are the specific growth rate (μ high due to glucose excess in exponential phase or μ low due to the glucose-limited conditions in chemostat) and the mutation ΔcobB (absence or presence). [file Supplementary_TABLE_S5.xlsx]

## Sheet: Hoja2
ID_REF	ID	Gene,symbol	Gene,title	Mediana(Batch_wt)	med(batch_aCOBb)	MED(chemo_wt)	Med(chemo_AcobB)	RATIO1	RATIO2	INTERACTION	SUPER-RATIO	SUPER-RATIO (transformed)
1767603_s_at	1767603_s_at	codA///codA///ECs0390	cytosine deaminase///cytosine/isoguanine deaminase///cytosine deaminase	11.831	11.4379	9.92643	11.4684	0.96678	1.15534	0.967502	1.19504	1.19504
1761732_s_at	1761732_s_at	ndk///ndk///ndk///ndk	nucleoside diphosphate kinase///nucleoside diphosphate kinase///multifunctional nucleoside diphosphate kinase and apyrimidinic endonuclease and 3'-phosphodiesterase///nucleoside diphosphate kinase	11.9595	11.5006	9.61763	11.1102	0.96163	1.15519	0.975716	1.20128	1.20128
1764658_at	1764658_at	puuB	gamma-glutamylputrescine oxidoreductase	9.68267	8.19048	9.05738	9.52733	0.84589	1.05189	0.981075	1.24353	1.24353
1767098_s_at	1767098_s_at	fimA///fimA///ECs5273	major type 1 subunit fimbrin (pilin)///major type 1 subunit fimbrin (pilin)///FimA	11.5204	11.6468	10.1206	12.3085	1.01097	1.21618	1.03074	1.20298	1.20298
1765613_s_at	1765613_s_at	glnL///glnL	nitrogen regulation protein NR(II)///sensory histidine kinase in two-component regulatory system with GlnG	9.12622	8.52788	7.99371	9.49161	0.934437	1.18739	1.04812	1.2707	1.2707
1767439_s_at	1767439_s_at	c1846///trg///trg///ECs2026	hypothetical protein///methyl-accepting chemotaxis protein III, ribose sensor receptor///methyl-accepting chemotaxis protein III, ribose and galactose sensor receptor///methyl-accepting chemotaxis protein III	7.87291	9.4317	8.52549	12.3286	1.19799	1.44609	1.12216	1.20709	1.20709
1761554_s_at	1761554_s_at	uraA///uraA///uraA///ECs3359	uracil transporter///uracil transporter///uracil permease///uracil transporter	10.6101	10.0536	8.73033	9.92355	0.947556	1.13667	0.874823	1.19959	1.19959
1764921_s_at	1764921_s_at	upp///upp///upp///upp	uracil phosphoribosyltransferase///uracil phosphoribosyltransferase///uracil phosphoribosyltransferase///uracil phosphoribosyltransferase	11.8877	11.5161	9.51391	10.9018	0.968747	1.14588	0.879697	1.18285	1.18285
1763150_s_at	1763150_s_at	Z1026///fiu///ECs0883	catecholate siderophore receptor Fiu///catecholate siderophore receptor///catecholate siderophore receptor Fiu	9.27332	7.7617	7.95643	8.20453	0.836993	1.03118	0.879857	1.23201	1.23201
1761464_at	1761464_at	nupC	nucleoside (except guanosine) transporter	8.2147	7.80135	7.10731	8.49626	0.949681	1.19543	0.901154	1.25877	1.25877
1759632_s_at	1759632_s_at	codB///codB///codB///codB	cytosine permease///cytosine permease///cytosine transporter///cytosine permease	11.6558	11.1127	9.73955	11.091	0.953404	1.13876	0.947275	1.19441	1.19441
1763447_s_at	1763447_s_at	nuoM///nuoM	NADH dehydrogenase subunit M///NADH:ubiquinone oxidoreductase, membrane subunit M	8.72605	8.35015	8.71788	10.2666	0.956923	1.17764	0.962289	1.23066	1.23066
1761899_s_at	1761899_s_at	Z0115	hypothetical protein	9.55332	10.059	10.8955	9.81124	1.05294	0.900482	-0.795015	0.855209	-1.25784
1764886_s_at	1764886_s_at	rzoR///rzoD///c1563///Z1877///rzpD///rzpR///ECs1623///ECs1624	Rac prophage; putative lipoprotein///DLP12 prophage; putative lipoprotein///Rz endopeptidase from lambdoid prophage DLP12///endopeptidase of prophage CP-933X///DLP12 prophage; putative murein endopeptidase///pseudo///endopeptidase///lipoprotein Rz1	8.2235	8.31507	10.1397	8.63742	1.01114	0.851844	-0.796912	0.842463	-1.25484
1760011_s_at	1760011_s_at	eaeH///eaeH///ECs0336	adhesin///pseudo///invasin	7.18324	7.73555	8.98583	7.92347	1.07689	0.881774	-0.807332	0.818817	-1.23865
1764268_at	1764268_at	sibD	ncRNA	10.0414	10.6245	11.3438	10.2934	1.05807	0.907404	-0.816735	0.857605	-1.22439
1760014_at	1760014_at	yedN	pseudo	6.4795	7.21536	7.98659	7.07937	1.11357	0.886408	-0.821538	0.796007	-1.21723
1767199_at	1767199_at	micC	ncRNA	6.47441	7.76037	7.6854	7.30964	1.19862	0.951108	-0.830859	0.793501	-1.20357
1765185_s_at	1765185_s_at	Z5547///ECs4902	hypothetical protein///hypothetical protein	5.63046	6.30974	7.23375	6.24045	1.12064	0.862685	-0.836294	0.769811	-1.19575
1762743_s_at	1762743_s_at	c4182	hypothetical protein	8.89114	9.09742	10.4255	8.95095	1.0232	0.858566	-0.840394	0.839099	-1.18992
1767745_s_at	1767745_s_at	c1630///hlyE///hlyE///hlyE	hypothetical protein///hemolysin E///hemolysin E///hemolysin E	4.79639	5.51546	8.38674	7.41584	1.14992	0.884234	-0.844985	0.768953	-1.18345
1766930_s_at	1766930_s_at	yafF///Z0857///Z0700///Z0271///yhhI///ydcC///ybfL///ECs0731///ECs0602///ECs0241	pseudo///receptor///receptor///hypothetical protein///putative transposase///H repeat-associated putative transposase///pseudo///H repeat-containing protein///H repeat-containing protein///H repeat-containing protein	9.68795	9.97954	11.5638	10.1307	1.0301	0.876069	-0.862349	0.850472	-1.15962
1760801_at	1760801_at	yjbL	uncharacterized protein	4.47798	4.94848	6.53727	5.27887	1.10507	0.807504	-0.864446	0.730728	-1.15681
1767264_s_at	1767264_s_at	c0161	hypothetical protein	5.8292	6.35946	7.82243	6.62324	1.09096	0.846698	-0.864723	0.7761	-1.15644
1765983_s_at	1765983_s_at	yfaA///yfaA///ECs3113	hypothetical protein///DUF2138 family protein, putative host defense protein///hypothetical protein	5.29724	5.99954	7.61616	6.58595	1.13258	0.864734	-0.866251	0.76351	-1.1544
1760746_s_at	1760746_s_at	c0500	hypothetical protein	3.7437	4.05935	6.67866	5.24831	1.08432	0.785833	-0.873	0.724727	-1.14548
1759349_s_at	1759349_s_at	Z2263	Rhs element protein	3.67493	3.94664	7.27291	5.79739	1.07394	0.797121	-0.873616	0.742242	-1.14467
1766605_at	1766605_at	yedM	hypothetical protein	6.78078	7.99335	7.79233	7.24249	1.17882	0.929438	-0.881205	0.788445	-1.13481
1766168_s_at	1766168_s_at	ylcE///Z1926///tfaX///ECs1657	hypothetical protein///hypothetical protein///pseudo///hypothetical protein	6.01934	6.75871	7.96929	6.92078	1.12283	0.868431	-0.893942	0.773429	-1.11864
1766014_s_at	1766014_s_at	ECs5362///c0042///Z0039	hypothetical protein///hypothetical protein///hypothetical protein	5.95187	6.54315	7.7077	6.44756	1.09934	0.836509	-0.925714	0.760916	-1.08025
1767447_s_at	1767447_s_at	yhcE	pseudo	10.2224	10.8819	12.1689	10.9657	1.06451	0.901126	-0.931315	0.846518	-1.07375
1760952_s_at	1760952_s_at	c3248	hypothetical protein	6.61589	7.75946	8.62169	7.89269	1.17285	0.915445	-0.93629	0.780529	-1.06805
1768125_s_at	1768125_s_at	c2119///Z2749///arpB///ECs2427	hypothetical protein///hypothetical protein///pseudo///hypothetical protein	3.26419	3.34996	5.93232	4.14159	1.02628	0.698141	-0.938246	0.680266	-1.06582
1767281_s_at	1767281_s_at	Z2253///Z0857///Z0700///Z0271///yhhI///ydcC///ybfL///ECs0731///ECs0602///ECs0241	H repeat-containing Rhs element protein///receptor///receptor///hypothetical protein///putative transposase///H repeat-associated putative transposase///pseudo///H repeat-containing protein///H repeat-containing protein///H repeat-containing protein	5.98853	6.26653	7.93926	6.33385	1.04642	0.797788	-0.941709	0.762395	-1.0619
1767660_s_at	1767660_s_at	c2532///Z3165///cbtA///ECs2806	hypothetical protein///hypothetical protein///CP4-44 prophage; toxin of the YeeV-YeeU toxin-antitoxin system///hypothetical protein	5.43018	6.14016	7.82218	6.63607	1.13075	0.848365	-0.948046	0.75027	-1.0548
1762381_s_at	1762381_s_at	spf///spf///spf	miscRNA///ncRNA///miscRNA	9.9061	11.2413	8.65417	8.05683	1.13479	0.930977	-0.966275	0.820398	-1.0349
1762696_s_at	1762696_s_at	c3192	hypothetical protein	4.06621	4.87661	7.4276	6.29761	1.1993	0.847866	-0.970193	0.706967	-1.03072
1760190_s_at	1760190_s_at	yjfN///yjfN///yjfN///ECs5164	hypothetical protein///hypothetical protein///DUF1471 family periplasmic protein///hypothetical protein	8.41554	8.05684	11.2995	8.86828	0.957376	0.784839	-1.03625	0.819781	-0.965015
1767163_s_at	1767163_s_at	Z0387///ECs0347	hypothetical protein///hypothetical protein	4.58548	5.50157	8.22906	7.05697	1.19978	0.857567	-1.04409	0.714771	-0.957775
1763985_s_at	1763985_s_at	ffs///ffs///ffs	miscRNA///ncRNA///miscRNA	10.9048	11.9787	13.071	12.0038	1.09847	0.918352	-1.07052	0.836027	-0.934125
1767894_s_at	1767894_s_at	fliR///fliR///fliR///fliR	flagellar biosynthesis protein FliR///flagellar biosynthesis protein FliR///flagellar export pore protein///flagellar biosynthesis protein FliR	7.45426	9.68722	8.49048	8.58169	1.29955	1.01074	-1.07087	0.777761	-0.933816
1765065_at	1765065_at	yeeL	pseudo	5.54715	6.85762	8.12896	7.19334	1.23624	0.884903	-1.12305	0.715801	-0.890436
1760679_at	1760679_at	ryjA	ncRNA	9.41932	9.34032	11.3301	8.82155	0.991613	0.778597	-1.21475	0.785183	-0.823213
1763476_s_at	1763476_s_at	yjfO///yjfO///bsmA///ECs5165	biofilm stress and motility protein A///biofilm stress and motility protein A///bioflm peroxide resistance protein///biofilm stress and motility protein A	8.74825	8.43977	13.0354	10.2222	0.964739	0.784189	-1.25235	0.812851	-0.798497
1760332_s_at	1760332_s_at	prpE///prpE///prpE	propionyl-CoA synthetase///propionate--CoA ligase///propionyl-CoA synthetase	7.55193	7.66921	10.3508	7.75134	1.01553	0.748866	-1.35836	0.737414	-0.736184
1767338_at	1767338_at	prpB	2-methylisocitrate lyase	7.98151	7.78212	11.9251	8.98798	0.975018	0.7537	-1.36889	0.773011	-0.73052
1761389_s_at	1761389_s_at	Z2192///lsrA///ECs2120	ABC transporter ATP-binding protein///autoinducer 2 import ATP-binding protein///ABC transporter ATP-binding protein	8.25316	8.47975	11.9499	9.35924	1.02745	0.783206	-1.40863	0.762278	-0.709911
1765367_at	1765367_at	prpE	propionate--CoA ligase	8.44329	8.48127	11.8505	9.00549	1.0045	0.759922	-1.44151	0.756519	-0.693715
1763087_s_at	1763087_s_at	prpC///prpC///prpC///ECs0386	methylcitrate synthase///methylcitrate synthase///2-methylcitrate synthase///methylcitrate synthase	9.03606	8.83935	12.2604	9.15353	0.97823	0.746593	-1.45508	0.763208	-0.687249
1764723_s_at	1764723_s_at	prpD///prpD///prpD///prpD	2-methylcitrate dehydratase///2-methylcitrate dehydratase///2-methylcitrate dehydratase///2-methylcitrate dehydratase	7.25884	6.97208	11.8969	8.6514	0.960496	0.727201	-1.47935	0.75711	-0.675973
