# Supplementary material for: Influence of Glucose Availability and CRP Acetylation on the Genome-Wide Transcriptional Response of Escherichia coli: Assessment by an Optimized Factorial Microarray Analysis
Source: Front Microbiol. 2018 May 23;9:941. doi: 10.3389/fmicb.2018.00941 (PMC5974110; doi:10.3389/fmicb.2018.00941)
Supplement: Table S6 — Differential genes transcribed in E. coli according to the interaction in the factorial 2 × 2, where the factors analyzed are the specific growth rate (μ high due to glucose excess in exponential phase or μ low due to the glucose-limited conditions in chemostat) and the mutation ΔpatZ (absence or presence). [file Supplementary_TABLE_S6.xlsx]

## Sheet: Hoja1
ID_REF	ID	Gene,symbol	Gene,title	Mediana(Batch_wt)	mediana(batch_ApatZ)	MED(chemo_wt)	MED(chem_ApatZ)	RATIO1	RATIO2	SUPER-RATIO	INTERACTION	SUPER-RATIO	SUPER-RATIO(TRANSFORMED)
1759907_s_at	1759907_s_at	pyrD///pyrD	dihydroorotate dehydrogenase 2///dihydro-orotate oxidase, FMN-linked	9.47393	8.31506	7.45823	8.70281	0.877678	1.16687	1.3295	1.20172	1.3295	1.3295
1766220_at	1766220_at	fhuF	ferric iron reductase involved in ferric hydroximate transport	11.0668	9.8538	10.0518	11.0431	0.890392	1.09862	1.23386	1.10216	1.23386	1.23386
1767660_s_at	1767660_s_at	c2532///Z3165///cbtA///ECs2806	hypothetical protein///hypothetical protein///CP4-44 prophage; toxin of the YeeV-YeeU toxin-antitoxin system///hypothetical protein	5.43018	5.9041	7.82218	6.3643	1.08727	0.813621	0.748313	-0.965902	0.748313	-1.33634
1765185_s_at	1765185_s_at	Z5547///ECs4902	hypothetical protein///hypothetical protein	5.63046	5.95639	7.23375	5.61339	1.05789	0.776	0.733537	-0.973147	0.733537	-1.36326
1760349_s_at	1760349_s_at	c3878///yhaB///yhaB///ECs4000	hypothetical protein///hypothetical protein///uncharacterized protein///hypothetical protein	3.50879	3.41612	5.82532	3.65517	0.973591	0.627462	0.644482	-1.03874	0.644482	-1.55163
1760679_at	1760679_at	ryjA	ncRNA	9.41932	10.1902	11.3301	9.90749	1.08184	0.874443	0.808292	-1.09673	0.808292	-1.23718
1766930_s_at	1766930_s_at	yafF///Z0857///Z0700///Z0271///yhhI///ydcC///ybfL///ECs0731///ECs0602///ECs0241	pseudo///receptor///receptor///hypothetical protein///putative transposase///H repeat-associated putative transposase///pseudo///H repeat-containing protein///H repeat-containing protein///H repeat-containing protein	9.68795	9.88526	11.5638	9.52878	1.02037	0.824017	0.80757	-1.11617	0.80757	-1.23828
1768125_s_at	1768125_s_at	c2119///Z2749///arpB///ECs2427	hypothetical protein///hypothetical protein///pseudo///hypothetical protein	3.26419	3.07354	5.93232	3.47496	0.941591	0.585767	0.622103	-1.13335	0.622103	-1.60745
1763985_s_at	1763985_s_at	ffs///ffs///ffs	miscRNA///ncRNA///miscRNA	10.9048	11.3224	13.071	11.1943	1.03829	0.856422	0.82484	-1.14713	0.82484	-1.21236
1767999_s_at	1767999_s_at	nrfG///nrfG	formate-dependent nitrite reductase complex subunit NrfG///heme lyase (NrfEFG) for insertion of heme into c552, subunit NrfG	4.22739	4.22073	6.87575	4.48579	0.998424	0.652407	0.653437	-1.19165	0.653437	-1.53037
1765224_s_at	1765224_s_at	yfiQ///pka	hypothetical protein///protein lysine acetyltransferase	8.92324	4.52307	11.1879	4.17668	0.506887	0.373321	0.736498	-1.30552	0.736498	-1.35778
1762696_s_at	1762696_s_at	c3192	hypothetical protein	4.06621	5.03579	7.4276	5.68937	1.23845	0.765977	0.618498	-1.3539	0.618498	-1.61682
1760746_s_at	1760746_s_at	c0500	hypothetical protein	3.7437	4.39659	6.67866	4.6235	1.1744	0.69228	0.589475	-1.35403	0.589475	-1.69642
1767314_s_at	1767314_s_at	c4243	hypothetical protein	3.6806	4.16504	6.76917	4.07708	1.13162	0.602301	0.532247	-1.58826	0.532247	-1.87883
