# Supplementary material for: Influence of Glucose Availability and CRP Acetylation on the Genome-Wide Transcriptional Response of Escherichia coli: Assessment by an Optimized Factorial Microarray Analysis
Source: Front Microbiol. 2018 May 23;9:941. doi: 10.3389/fmicb.2018.00941 (PMC5974110; doi:10.3389/fmicb.2018.00941)
Supplement: Table S8 — Differential genes using as discrimination variable the ratio between the expression in the two mutants (ΔcobB: ΔpatZ) when applying the confidence limits on the whole distribution without Gaussian central region deconvolution. [file Supplementary_TABLE_S8.xlsx]

## Sheet: Hoja1
ID_REF	ID	Gene,symbol	Gene,title	Mediane (chemo_AcobB)	Mediane(chem_ApatZ)	RATIO
1765224_s_at	1765224_s_at	yfiQ///pka	hypothetical protein///protein lysine acetyltransferase	11.0298	4.17668	2.64081
1767314_s_at	1767314_s_at	c4243	hypothetical protein	5.4271	4.07708	1.33113
1760349_s_at	1760349_s_at	c3878///yhaB///yhaB///ECs4000	hypothetical protein///hypothetical protein///uncharacterized protein///hypothetical protein	4.58984	3.65517	1.25571
1761338_s_at	1761338_s_at	Z1878///borW///borD///ECs1217///ECs1625	Bor protein of prophage CP-933X///Bor protein of bacteriophage BP-933W///DLP12 prophage; putative lipoprotein///Bor protein///Bor protein	9.85068	7.91383	1.24474
1761277_s_at	1761277_s_at	ycgR///ycgR	hypothetical protein///flagellar velocity braking protein, c-di-GMP-regulated	11.2292	9.05336	1.24034
1763138_s_at	1763138_s_at	c0839	hypothetical protein	8.95703	7.26234	1.23335
1760164_s_at	1760164_s_at	cheR///cheR///cheR///ECs2594	chemotaxis methyltransferase CheR///chemotaxis methyltransferase CheR///chemotaxis regulator, protein-glutamate methyltransferase///chemotaxis methyltransferase CheR	11.5363	9.36001	1.23251
1767542_s_at	1767542_s_at	ynjH///Z2792///ynjH///ECs2466	hypothetical protein///hypothetical protein///DUF1496 family protein///hypothetical protein	10.4103	8.46115	1.23037
1767439_s_at	1767439_s_at	c1846///trg///trg///ECs2026	hypothetical protein///methyl-accepting chemotaxis protein III, ribose sensor receptor///methyl-accepting chemotaxis protein III, ribose and galactose sensor receptor///methyl-accepting chemotaxis protein III	12.3286	10.0948	1.22128
1765504_s_at	1765504_s_at	cheZ///cheZ///cheZ///ECs2591	chemotaxis regulator CheZ///chemotaxis regulator CheZ///chemotaxis regulator, protein phosphatase for CheY///chemotaxis protein CheZ	12.3887	10.1709	1.21805
1762151_s_at	1762151_s_at	fliT///fliT///fliT///ECs2665	flagellar biosynthesis protein FliT///flagellar biosynthesis protein FliT///putative flagellar synthesis and assembly chaperone///flagellar biosynthesis protein FliT	11.5564	9.53017	1.21262
1761538_at	1761538_at	flxA	Qin prophage; uncharacterized protein	12.1772	10.0556	1.21098
1763410_s_at	1763410_s_at	fliD///fliD	flagellar capping protein///flagellar capping protein	9.7717	8.07859	1.20958
1767519_s_at	1767519_s_at	ydjR///Z2774///ves///ECs2448	hypothetical protein///hypothetical protein///cold- and stress-inducible protein///hypothetical protein	11.4909	9.50381	1.20909
1764033_s_at	1764033_s_at	fliS///fliS///fliS///fliS	flagellar protein FliS///flagellar protein FliS///flagellar protein potentiates polymerization///flagellar protein FliS	12.782	10.6241	1.20311
1767019_s_at	1767019_s_at	yecR///Z2959///yecR///ECs2612	hypothetical protein///hypothetical protein///lipoprotein, function unknown///hypothetical protein	9.13339	7.59533	1.2025
1765173_s_at	1765173_s_at	cheB///cheB///cheB///ECs2593	chemotaxis-specific methylesterase///chemotaxis-specific methylesterase///fused chemotaxis regulator: protein-glutamate methylesterase in two-component regulatory system with CheA///chemotaxis-specific methylesterase	12.0772	10.0458	1.20222
1759302_s_at	1759302_s_at	cheW///cheW///cheW///ECs2597	purine-binding chemotaxis protein///purine-binding chemotaxis protein///purine-binding chemotaxis protein///purine-binding chemotaxis protein	12.8269	10.6864	1.2003
1762388_s_at	1762388_s_at	tsr///tsr///tsr///ECs5315	methyl-accepting chemotaxis protein I///methyl-accepting chemotaxis protein I, serine sensor receptor///methyl-accepting chemotaxis protein I, serine sensor receptor///methyl-accepting chemotaxis protein I	12.6822	10.5741	1.19937
1764851_s_at	1764851_s_at	cheY///cheY///cheY///ECs2592	chemotaxis regulatory protein CheY///chemotaxis regulatory protein CheY///chemotaxis regulator transmitting signal to flagellar motor component///chemotaxis regulatory protein CheY	12.6455	10.551	1.19851
1763278_at	1763278_at	pbl	pseudo	6.71087	5.60109	1.19814
1765046_s_at	1765046_s_at	yhjH///yhjH///yhjH///ECs4405	diguanylate phosphodiesterase///diguanylate phosphodiesterase///cyclic-di-GMP phosphodiesterase, FlhDC-regulated///EAL domain-containing protein	12.5587	10.5195	1.19385
1762094_s_at	1762094_s_at	c2918	hypothetical protein	5.56552	4.66482	1.19308
1762576_s_at	1762576_s_at	cobB///cobB///cobB///ECs1498	NAD-dependent deacetylase///NAD-dependent deacetylase///deacetylase of acs and cheY, chemotaxis regulator///NAD-dependent deacetylase	4.3373	9.15919	0.473547
1764723_s_at	1764723_s_at	prpD///prpD///prpD///prpD	2-methylcitrate dehydratase///2-methylcitrate dehydratase///2-methylcitrate dehydratase///2-methylcitrate dehydratase	8.6514	11.6796	0.740729
1760332_s_at	1760332_s_at	prpE///prpE///prpE	propionyl-CoA synthetase///propionate--CoA ligase///propionyl-CoA synthetase	7.75134	10.4209	0.743827
1768627_s_at	1768627_s_at	slp///slp///slp///ECs4377	outer membrane protein Slp///hypothetical protein///outer membrane lipoprotein///hypothetical protein	6.47728	8.68254	0.746013
1766351_s_at	1766351_s_at	Z3101///Z6049///Z2118///Z1798///Z1354///Z3336///ECs2257///ECs1966///ECs2966///ECs1786	endopeptidase of prophage CP-933U///endopeptidase encoded by cryptic prophage CP-933U///endopeptidase Rz of prophage CP-933O///endopeptidase of prophage CP-933N///endopeptidase of cryptic prophage CP-933M///endopeptidase Rz for prophage CP-933V///endopeptidase///endopeptidase///endopeptidase///endopeptidase	3.3323	4.44924	0.748959
1759829_s_at	1759829_s_at	hdeB///hdeB///hdeB///hdeB	acid-resistance protein///acid-resistance protein///acid-resistance protein///acid-resistance protein	9.56635	12.7635	0.749507
1760545_s_at	1760545_s_at	gadB///gadB///gadB///ECs2098	glutamate decarboxylase beta///glutamate decarboxylase///glutamate decarboxylase B, PLP-dependent///glutamate decarboxylase	8.9457	11.8716	0.75354
1767338_at	1767338_at	prpB	2-methylisocitrate lyase	8.98798	11.9253	0.753686
1763087_s_at	1763087_s_at	prpC///prpC///prpC///ECs0386	methylcitrate synthase///methylcitrate synthase///2-methylcitrate synthase///methylcitrate synthase	9.15353	12.1233	0.755036
1765791_s_at	1765791_s_at	prpB///prpB	2-methylisocitrate lyase///2-methylisocitrate lyase	5.41573	7.16322	0.756047
1760651_s_at	1760651_s_at	Z2542///ECs1840	hypothetical protein///hypothetical protein	3.26854	4.31198	0.758014
1765321_s_at	1765321_s_at	hdeA///hdeA///hdeA///ECs4390	acid-resistance protein///acid-resistance protein///stress response protein acid-resistance protein///acid-resistance protein	10.2981	13.1911	0.780685
