# Supplementary material for: Influence of Glucose Availability and CRP Acetylation on the Genome-Wide Transcriptional Response of Escherichia coli: Assessment by an Optimized Factorial Microarray Analysis
Source: Front Microbiol. 2018 May 23;9:941. doi: 10.3389/fmicb.2018.00941 (PMC5974110; doi:10.3389/fmicb.2018.00941)
Supplement: Table S9 — Differential genes spuriously transcribed when comparing the cloning-control strain (ΔN) against the wild-type strain (WT), by applying Q-GDEMAR to the difference (WT-ΔN) as discrimination criterion for the exponential phase and stationary phase of batch culture. [file Supplementary_TABLE_S9.xlsx]

## Sheet: Hoja 1
CULTURE PHASE	Probe Set ID	Gene Title	Gene Symbol	(WT-N)			CULTURE PHASE	Probe Set ID	Gene Symbol	Gene Title	(WT-N)stationary
EXPONENTIAL	1761338_s_at	DLP12 prophage; putative lipoprotein /// Bor protein of bacteriophage BP-933W /// Bor protein /// Bor protein /// Bor protein of prophage CP-933X	borD /// borW /// ECs1217 /// ECs1625 /// Z1878	2.00532			STATIONARY	1765137_at	paaH	3-hydroxyadipyl-CoA dehydrogenase, NAD+-dependent	2.4004
EXPONENTIAL	1765137_at	3-hydroxyadipyl-CoA dehydrogenase, NAD+-dependent	paaH	1.7901			STATIONARY	1761307_s_at	ECs3173 /// lrhA /// lrhA /// lrhA	LysR family transcriptional regulator /// LysR family transcriptional regulator /// transcriptional repressor of flagellar, motility and chemotaxis genes /// transcriptional regulator lrhA	1.1255
EXPONENTIAL	1761307_s_at	LysR family transcriptional regulator /// LysR family transcriptional regulator /// transcriptional repressor of flagellar, motility and chemotaxis genes /// transcriptional regulator lrhA	ECs3173 /// lrhA /// lrhA /// lrhA	1.52743			STATIONARY	1766856_s_at	pta	phosphate acetyltransferase	0.767672
EXPONENTIAL	1767772_s_at	hypothetical protein /// hypothetical protein /// putative transporter, FUSC superfamily inner membrane protein, tandem domains	ECs4209 /// yhfK /// yhfK	1.34333			STATIONARY	1767932_s_at	ECs2894 /// gatD /// gatD	galactitol-1-phosphate dehydrogenase /// galactitol-1-phosphate dehydrogenase /// galactitol-1-phosphate dehydrogenase, Zn-dependent and NAD(P)-binding	0.761292
EXPONENTIAL	1762126_s_at	tryptophanase leader peptide /// tryptophanase leader peptide /// tryptophanase /// tryptophanase leader peptide	ECs4644 /// tnaC /// tnaL /// tnaL	0.950266			STATIONARY	1759416_s_at	ECs2978 /// Z3347	hypothetical protein /// hypothetical protein	0.733401
EXPONENTIAL	1760336_s_at	universal stress protein UspC /// universal stress protein /// universal stress protein UspC	ECs2603 /// uspC /// yecG	0.931465			STATIONARY	1759187_at	ryeA	ncRNA	0.714575
EXPONENTIAL	1766729_s_at	Ren protein /// pseudo	ECs1613 /// renD	0.775665			STATIONARY	1763832_at	actP	acetate transporter	0.667415
EXPONENTIAL	1759443_s_at	mannose-1-phosphate guanylyltransferase /// mannose-1-phosphate guanylyltransferase	ECs2836 /// manC	0.750843			STATIONARY	1762126_s_at	ECs4644 /// tnaC /// tnaL /// tnaL	tryptophanase leader peptide /// tryptophanase leader peptide /// tryptophanase /// tryptophanase leader peptide	0.654872
EXPONENTIAL	1766859_at	succinate dehydrogenase flavoprotein subunit	sdhA	0.729127			STATIONARY	1761053_s_at	ECs3981 /// yqjE	hypothetical protein /// hypothetical protein	0.62399
EXPONENTIAL	1766577_s_at	hypothetical protein /// hypothetical protein	ECs5011 /// yjbG	0.688392			STATIONARY	1767333_x_at	c1464 /// ECs1986 /// Z1377 /// Z2351 /// Z3314	tail fiber component K of prophage /// tail assembly protein /// tail component encoded by cryptic prophage CP-933M /// tail component of prophage CP-933R /// tail component of prophage CP-933V	0.619631
EXPONENTIAL	1761200_at	NADH dehydrogenase	ndh	0.680195			STATIONARY	1768755_s_at	ECs5007 /// lysC /// lysC	aspartate kinase /// aspartate kinase /// lysine-sensitive aspartokinase 3	0.613045
EXPONENTIAL	1764597_at	hypothetical protein	c5161	0.663981			STATIONARY	1761015_at	ECs5481	hypothetical protein	0.612039
EXPONENTIAL	1764391_s_at	Rz endopeptidase from lambdoid prophage DLP12 /// endopeptidase /// endopeptidase /// DLP12 prophage; putative murein endopeptidase /// endopeptidase Rz of bacteriophage BP-933W /// endopeptidase of prophage CP-933X	c1563 /// ECs1215 /// ECs1623 /// rzpD /// Z1473 /// Z1877	0.657488			STATIONARY	1766788_s_at	c0287 /// c2520	hypothetical protein /// hypothetical protein	0.60556
EXPONENTIAL	1765430_s_at	tail protein /// tail component of prophage /// tail component of prophage CP-933X	c1580 /// c3163 /// Z1894	0.656463			STATIONARY	1768685_s_at	c3338 /// ECs3635 /// Z4091	hypothetical protein /// hypothetical protein /// hypothetical protein	0.60528
EXPONENTIAL	1760580_at	SinH-like protein	c3031	0.656026			STATIONARY	1761818_at	c4485	PTS enzyme-II fructose	0.560245
EXPONENTIAL	1761317_s_at	hypothetical protein	c2230	0.645678			STATIONARY	1766000_s_at	nuoG /// nuoG	NADH:ubiquinone oxidoreductase, chain G /// NADH dehydrogenase subunit G	0.551912
EXPONENTIAL	1769061_s_at	ABC transporter ATP-binding protein /// hypothetical protein	ECs0543 /// Z0634	0.644432			STATIONARY	1764975_s_at	ECs1896 /// ycjU	beta-phosphoglucomutase /// beta-phosphoglucomutase	0.547671
EXPONENTIAL	1767086_at	sulfite reductase subunit beta	cysI	0.640829			STATIONARY	1762833_at	yadM	hypothetical protein	0.543928
EXPONENTIAL	1761723_at	hypothetical protein	c1486	0.635261			STATIONARY	1767441_at	Z1445	hypothetical protein	0.542507
EXPONENTIAL	1763811_at	hypothetical protein	c2165	0.631892			STATIONARY	1767573_s_at	ECs5050 /// yjcH /// yjcH	hypothetical protein /// hypothetical protein /// DUF485 family inner membrane protein	0.524905
EXPONENTIAL	1763178_at	prophage integrase	intC	0.631198			STATIONARY	1760354_at	phr	deoxyribodipyrimidine photolyase, FAD-binding	0.521505
EXPONENTIAL	1767820_s_at	membrane-bound lytic murein transglycosylase D	mltD	0.625132			STATIONARY	1768192_s_at	ECs2974 /// stx1A	Shiga toxin I subunit A /// shiga-like toxin 1 subunit A encoded within prophage CP-933V	0.520642
EXPONENTIAL	1765606_at	hydroxyphenylacetyl-CoA thioesterase	paaI	-4.02969			STATIONARY	1765921_at	yjfF	inner membrane putative ABC superfamily sugar transporter permease	0.515865
EXPONENTIAL	1768616_at	3-oxoadipyl-CoA/3-oxo-5,6-dehydrosuberyl-CoA thiolase	paaJ	-3.43808			STATIONARY	1764773_at	c2420	cytoplasmic transmembrane protein	0.514913
EXPONENTIAL	1763270_at	phenylacetyl-CoA ligase	paaK	-2.95903			STATIONARY	1763933_s_at	ECs1347 /// Z1167 /// Z1606	hypothetical protein /// hypothetical protein /// hypothetical protein	0.511815
EXPONENTIAL	1767885_at	flagellar filament structural protein (flagellin)	fliC	-2.72705			STATIONARY	1765673_at	c0284	hypothetical protein	0.507202
EXPONENTIAL	1768914_s_at	methyl-accepting chemotaxis protein II /// methyl-accepting chemotaxis protein II	ECs2596 /// tar	-2.52379			STATIONARY	1761114_s_at	cspA /// cspA /// cspA /// ECs4441	cold-shock protein /// RNA chaperone and antiterminator, cold-inducible /// major cold shock protein /// major cold shock protein	0.502045
EXPONENTIAL	1766991_s_at	hypothetical protein /// methyl-accepting protein IV /// methyl-accepting protein IV	c2300 /// ECs2595 /// tap	-2.41691			STATIONARY	1763642_s_at	dctA /// dctA /// ECs4408	C4-dicarboxylate transporter DctA /// C4-dicarboxylic acid, orotate and citrate transporter /// C4-dicarboxylate transporter DctA	0.49967
EXPONENTIAL	1759302_s_at	purine-binding chemotaxis protein /// purine-binding chemotaxis protein	cheW /// ECs2597	-2.24226			STATIONARY	1761152_s_at	ECs3391 /// fdx /// fdx /// fdx	[2FE-2S] ferredoxin /// [2FE-2S] ferredoxin, electron carrer protein /// [2Fe-2S] ferredoxin /// (2Fe-2S) ferredoxin	0.493407
EXPONENTIAL	1766202_s_at	methyl-accepting protein IV /// methyl-accepting protein IV	ECs2595 /// tap	-2.1481			STATIONARY	1761672_at	c2430	hypothetical protein	0.491565
EXPONENTIAL	1764241_s_at	flagellar filament capping protein /// flagellar capping protein	fliD /// fliD	-2.11906			STATIONARY	1764443_s_at	ECs2896 /// gatB /// gatB	PTS system galactitol-specific transporter subunit IIB /// PTS system galactitol-specific transporter subunit IIB /// galactitol-specific enzyme IIB component of PTS	0.488455
EXPONENTIAL	1766750_s_at	chemotaxis protein CheA /// fused chemotactic sensory histidine kinase in two-component regulatory system with CheB and CheY: sensory histidine kinase/signal sensing protein /// chemotaxis protein CheA	cheA /// cheA /// ECs2598	-2.03924			STATIONARY	1764958_s_at	gatC /// gatC	pseudo /// PTS system, galactitol-specific IIC component	0.48776
EXPONENTIAL	1762105_s_at	flagellar basal-body rod protein FlgB /// flagellar component of cell-proximal portion of basal-body rod	flgB /// flgB	-1.94705			STATIONARY	1763804_at	c0277	hypothetical protein	0.487344
EXPONENTIAL	1764851_s_at	chemotaxis regulatory protein CheY /// chemotaxis regulator transmitting signal to flagellar motor component /// chemotaxis regulatory protein CheY	cheY /// cheY /// ECs2592	-1.93727			STATIONARY	1761982_s_at	c2913	hypothetical protein	0.486895
EXPONENTIAL	1768120_s_at	flagellar basal body rod protein FlgC /// flagellar component of cell-proximal portion of basal-body rod	flgC /// flgC	-1.91637			STATIONARY	1767839_at	ygjR	oxidoreductase ygjR	0.484073
EXPONENTIAL	1768112_at	flagellar hook protein	flgE	-1.91117			STATIONARY	1768624_s_at	ECs3192 /// hisQ /// hisQ /// hisQ	histidine transport system permease /// histidine transport system permease /// histidine/lysine/arginine/ornithine transporter permease subunit /// histidine transport system permease hisQ	0.478932
EXPONENTIAL	1763490_s_at	flagellar biosynthesis sigma factor /// RNA polymerase, sigma 28 (sigma F) factor	fliA /// fliA	-1.86787			STATIONARY	1764451_s_at	ECs0188 /// ldcC	lysine decarboxylase 2 /// lysine decarboxylase 2, constitutive	0.47825
EXPONENTIAL	1760643_s_at	flagellar basal body rod modification protein /// flagellar hook assembly protein	flgD /// flgD	-1.85486			STATIONARY	1762393_s_at	ECs4667 /// Z5222	outer membrane usher protein /// fimbrial usher	0.476684
EXPONENTIAL	1763982_s_at	flagellar motor protein MotA /// flagellar motor protein MotA /// proton conductor component of flagella motor	ECs2600 /// motA /// motA	-1.85288			STATIONARY	1767514_s_at	murD /// murD	UDP-N-acetylmuramoyl-L-alanine:D-glutamate ligase /// UDP-N-acetylmuramoyl-L-alanyl-D-glutamate synthetase	0.476103
EXPONENTIAL	1767171_s_at	flagellar motor protein MotB /// protein that enables flagellar motor rotation	motB /// motB	-1.82912			STATIONARY	1759895_at	agp	glucose-1-phosphatase/inositol phosphatase	0.475416
EXPONENTIAL	1761549_s_at	flagellar component of cell-proximal portion of basal-body rod /// flagellar basal body rod protein FlgF	flgF /// flgF	-1.82757			STATIONARY	1764583_s_at	ECs1621 /// Z1875	holin /// holin protein of prophage CP-933X	0.469705
EXPONENTIAL	1761245_s_at	flagellar hook-associated protein FlgK /// flagellar hook-filament junction protein 1	flgK /// flgK	-1.76447			STATIONARY	1766542_at	c3304	hypothetical protein	0.468752
EXPONENTIAL	1760787_s_at	flagellar hook protein FlgE /// flagellar hook protein	flgE /// flgE	-1.75005			STATIONARY	1767627_s_at	ECs3586 /// hypE	hypothetical protein /// plays structural role in maturation of all 3 hydrogenase	0.464704
EXPONENTIAL	1762388_s_at	methyl-accepting chemotaxis protein I /// methyl-accepting chemotaxis protein I, serine sensor receptor /// methyl-accepting chemotaxis protein I	ECs5315 /// tsr /// tsr	-1.74204			STATIONARY	1765063_at	c3976	N-acetylmannosamine kinase	0.462726
EXPONENTIAL	1761277_s_at	flagellar velocity braking protein, c-di-GMP-regulated /// hypothetical protein	ycgR /// ycgR	-1.73433			STATIONARY	1761415_at	asmA	assembly protein	0.459402
EXPONENTIAL	1765046_s_at	EAL domain-containing protein /// diguanylate phosphodiesterase /// cyclic-di-GMP phosphodiesterase, FlhDC-regulated	ECs4405 /// yhjH /// yhjH	-1.65502			STATIONARY	1767165_at	yehB	outer membrane usher protein yehB	0.450671
EXPONENTIAL	1764657_at	putative hexapeptide repeat acetyltransferase	paaY	-1.65393			STATIONARY	1759862_s_at	artQ /// artQ	arginine transporter subunit /// arginine transporter permease subunit ArtQ	0.450305
EXPONENTIAL	1764033_s_at	flagellar protein FliS /// flagellar protein potentiates polymerization	fliS /// fliS	-1.64532			STATIONARY	1765606_at	paaI	hydroxyphenylacetyl-CoA thioesterase	-2.0522
EXPONENTIAL	1768710_s_at	flagellar hook-associated protein FlgL /// flagellar hook-filament junction protein	flgL /// flgL	-1.63782			STATIONARY	1764723_s_at	prpD	2-methylcitrate dehydratase	-1.69065
EXPONENTIAL	1760453_s_at	flagella biosynthesis protein FliZ /// flagella biosynthesis protein FliZ /// RpoS antagonist; putative regulator of FliA activity	ECs2660 /// fliZ /// fliZ	-1.60893			STATIONARY	1762083_at	prpB	2-methylisocitrate lyase	-1.67304
EXPONENTIAL	1767435_s_at	flagellar basal body rod protein FlgG /// flagellar component of cell-distal portion of basal-body rod	flgG /// flgG	-1.54231			STATIONARY	1768616_at	paaJ	3-oxoadipyl-CoA/3-oxo-5,6-dehydrosuberyl-CoA thiolase	-1.58016
EXPONENTIAL	1768555_s_at	anti-sigma-28 factor FlgM /// anti-sigma-28 factor FlgM /// anti-sigma factor for FliA (sigma 28) /// anti-sigma28 factor FlgM	ECs1449 /// flgM /// flgM /// flgM	-1.52601			STATIONARY	1763087_s_at	ECs0386 /// prpC /// prpC	methylcitrate synthase /// methylcitrate synthase /// 2-methylcitrate synthase	-1.5494
EXPONENTIAL	1768910_s_at	flagellar basal body protein FliL /// flagellar basal body-associated protein FliL /// flagellar biosynthesis protein	fliL /// fliL /// fliL	-1.511			STATIONARY	1765367_at	prpE	propionate--CoA ligase	-1.53343
EXPONENTIAL	1765040_s_at	putative flagellar basal body protein /// flagellar basal body P-ring biosynthesis protein FlgA	flgI /// flgI	-1.49795			STATIONARY	1760332_s_at	prpE /// prpE	propionyl-CoA synthetase /// propionate--CoA ligase	-1.44463
EXPONENTIAL	1762983_s_at	flagella synthesis protein FlgN /// flagellar synthesis protein FlgN /// export chaperone for FlgK and FlgL	ECs1448 /// flgN /// flgN	-1.49325			STATIONARY	1767338_at	prpB	2-methylisocitrate lyase	-1.29483
EXPONENTIAL	1763138_s_at	hypothetical protein	c0839	-1.46397			STATIONARY	1763270_at	paaK	phenylacetyl-CoA ligase	-1.04349
EXPONENTIAL	1765173_s_at	chemotaxis-specific methylesterase /// fused chemotaxis regulator: protein-glutamate methylesterase in two-component regulatory system with CheA /// chemotaxis-specific methylesterase	cheB /// cheB /// ECs2593	-1.4464			STATIONARY	1766057_at	malK	maltose/maltodextrin transporter ATP-binding protein	-0.963144
EXPONENTIAL	1767036_at	transcriptional repressor of phenylacetic acid degradation paa operon, phenylacetyl-CoA inducer	paaX	-1.43985			STATIONARY	1765791_s_at	prpB	2-methylisocitrate lyase	-0.737918
EXPONENTIAL	1760164_s_at	chemotaxis methyltransferase CheR /// chemotaxis regulator, protein-glutamate methyltransferase /// chemotaxis methyltransferase CheR	cheR /// cheR /// ECs2594	-1.43957			STATIONARY	1759777_s_at	cysP /// ECs3296	thiosulfate transporter subunit /// thiosulfate transporter subunit	-0.549402
EXPONENTIAL	1765241_s_at	flagellar motor switch protein FliN /// flagellar motor switching and energizing component	fliN /// fliN	-1.40166			STATIONARY	1764260_s_at	ECs1431 /// yceE	multidrug transporter /// hypothetical protein	-0.547142
EXPONENTIAL	1765504_s_at	chemotaxis regulator CheZ /// chemotaxis regulator, protein phosphatase for CheY /// chemotaxis protein CheZ	cheZ /// cheZ /// ECs2591	-1.39558			STATIONARY	1760583_at	c0080	hypothetical protein	-0.539247
EXPONENTIAL	1761538_at	Qin prophage; uncharacterized protein	flxA	-1.37293			STATIONARY	1768235_at	csiD	carbon starvation protein	-0.53463
EXPONENTIAL	1763116_s_at	flagellar basal body P-ring biosynthesis protein FlgA /// assembly protein for flagellar basal-body periplasmic P ring	flgA /// flgA	-1.36538			STATIONARY	1765195_s_at	ECs2498 /// yeaL /// yeaL	hypothetical protein /// hypothetical protein /// UPF0756 family putative inner membrane protein	-0.518447
EXPONENTIAL	1759235_at	flagellar component of cell-proximal portion of basal-body rod	flgF	-1.35707			STATIONARY	1763558_s_at	ECs3249 /// evgS	EvgA family transcriptional regulator /// hybrid sensory histidine kinase in two-component regulatory system with EvgA	-0.515328
EXPONENTIAL	1761189_s_at	flagellar motor switch protein FliM /// flagellar motor switching and energizing component	fliM /// fliM	-1.29486			STATIONARY	1764870_s_at	ECs0804 /// Z0948	hypothetical protein /// hypothetical protein	-0.504747
EXPONENTIAL	1759236_s_at	hypothetical protein	c0094	-1.27584			STATIONARY	1765457_x_at	Z0431	hypothetical protein	-0.495351
EXPONENTIAL	1768045_s_at	flagellar basal body L-ring protein /// flagellar protein of basal-body outer-membrane L ring	flgH /// flgH	-1.26525			STATIONARY	1765973_s_at	c1588 /// c3156 /// ECs0840 /// ECs1646 /// Z0978	tail component of prophage /// tail fiber component K of prophage /// tail assembly protein /// tail assembly protein /// tail component of prophage CP-933K	-0.495188
EXPONENTIAL	1767519_s_at	hypothetical protein /// cold- and stress-inducible protein /// hypothetical protein /// hypothetical protein	ECs2448 /// ves /// ydjR /// Z2774	-1.25554			STATIONARY	1767045_at	tdcD	propionate/acetate kinase	-0.494218
EXPONENTIAL	1762972_s_at	hypothetical protein /// hypothetical protein	c1304 /// ECs1418	-1.24272			STATIONARY	1767123_at	c2415	hypothetical protein	-0.489788
EXPONENTIAL	1766530_s_at	flagellar motor switch protein G /// flagellar motor switching and energizing component	fliG /// fliG	-1.22955
EXPONENTIAL	1769102_s_at	flagellar protein /// flagellar protein /// proton seal during flagellar secretion	ECs2588 /// flhE /// flhE	-1.20128
EXPONENTIAL	1765975_s_at	hypothetical protein	c3835	-1.13385
EXPONENTIAL	1767019_s_at	hypothetical protein /// lipoprotein, function unknown /// hypothetical protein /// hypothetical protein	ECs2612 /// yecR /// yecR /// Z2959	-1.12564
EXPONENTIAL	1762223_s_at	hypothetical protein	c3811	-1.1253
EXPONENTIAL	1759897_s_at	flagellar hook-length control protein /// flagellar hook-length control protein	ECs2682 /// fliK	-1.11738
EXPONENTIAL	1761160_s_at	flagellar biosynthesis protein FliO /// flagellar biosynthesis protein FliO /// flagellar biosynthesis protein	ECs2686 /// fliO /// fliO	-1.11378
EXPONENTIAL	1764070_s_at	flagellar hook-basal body protein FliE /// flagellar basal-body component	fliE /// fliE	-1.10732
EXPONENTIAL	1760976_s_at	flagellar biosynthesis chaperone /// flagellar protein	fliJ /// fliJ	-1.0909
EXPONENTIAL	1763785_s_at	hypothetical protein	c3915	-1.05147
EXPONENTIAL	1760053_s_at	flagellar assembly protein H /// negative regulator of FliI ATPase activity	fliH /// fliH	-1.03216
EXPONENTIAL	1766980_s_at	flagellum-specific ATP synthase	fliI	-1.02752
EXPONENTIAL	1762696_s_at	hypothetical protein	c3192	-1.01577
EXPONENTIAL	1763750_s_at	flagellar MS-ring protein /// flagellar basal-body MS-ring and collar protein	fliF /// fliF	-1.00519
EXPONENTIAL	1762151_s_at	flagellar biosynthesis protein FliT /// flagellar biosynthesis protein FliT /// putative flagellar synthesis and assembly chaperone	ECs2665 /// fliT /// fliT	-0.998289
EXPONENTIAL	1764611_at	pseudo	yddK	-0.988486
EXPONENTIAL	1767430_s_at	flagellar biosynthesis protein FliP /// flagellar biosynthesis protein	fliP /// fliP	-0.983625
EXPONENTIAL	1763410_s_at	flagellar capping protein	fliD	-0.978591
EXPONENTIAL	1767264_s_at	hypothetical protein	c0161	-0.95736
EXPONENTIAL	1766748_at	hypothetical protein	c4805	-0.952574
EXPONENTIAL	1766226_s_at	flagellar biosynthesis protein FlhB /// flagellin export apparatus, substrate specificity protein	flhB /// flhB	-0.946964
EXPONENTIAL	1764274_s_at	hypothetical protein /// uncharacterized protein /// hypothetical protein /// hypothetical protein	ECs1422 /// ymdA /// ymdA /// Z1678	-0.944755
EXPONENTIAL	1765385_at	hypothetical protein	c4903	-0.921486
EXPONENTIAL	1760620_x_at	hypothetical protein	c0471	-0.914124
EXPONENTIAL	1763207_s_at	flagellar rod assembly protein/muramidase FlgJ /// flagellar rod assembly protein and murein hydrolase; flagellum-specific muramidase	flgJ /// flgJ	-0.913159
EXPONENTIAL	1769041_s_at	hypothetical protein /// hypothetical protein /// hypothetical protein /// hypothetical protein /// uncharacterized protein	c2647 /// c2648 /// ECs2926 /// yehK /// yehK	-0.908314
EXPONENTIAL	1762511_s_at	phosphatidate cytidylyltransferase /// putative CDP-diglyceride synthase /// hypothetical protein /// phosphatidate cytidylyltransferase	ECs2011 /// ynbB /// ynbB /// Z2318	-0.892164
EXPONENTIAL	1765763_at	pseudo	ypjC	-0.889141
EXPONENTIAL	1768407_s_at	hypothetical protein	c4110	-0.854536
EXPONENTIAL	1765135_s_at	hypothetical protein /// hypothetical protein	ECs0571 /// ybbV	-0.853016
EXPONENTIAL	1763969_s_at	hypothetical protein /// hypothetical protein /// YjcZ family protein, mutational suppressor of yhjH motility mutation	ECs5092 /// yjcZ /// yjcZ	-0.849313
EXPONENTIAL	1766895_s_at	hypothetical protein /// hypothetical protein	ECs3518 /// Z3954	-0.847955
EXPONENTIAL	1766416_at	hypothetical protein	c4610	-0.839108
EXPONENTIAL	1768166_s_at	hypothetical protein /// hypothetical protein	c5088 /// ECs5065	-0.834996
EXPONENTIAL	1765417_s_at	TdcR family transcriptional regulator /// DNA-binding transcriptional activator TdcR	ECs3999 /// tdcR	-0.830289
EXPONENTIAL	1764096_s_at	hypothetical protein /// uncharacterized protein /// hypothetical protein	c5136 /// yjdO /// Z5731	-0.827831
EXPONENTIAL	1760933_at	hypothetical protein	c5129	-0.816439
EXPONENTIAL	1760014_at	pseudo	yedN	-0.813637
EXPONENTIAL	1767222_at	hypothetical protein	c4720	-0.789356
EXPONENTIAL	1766882_s_at	hypothetical protein /// hypothetical protein	c1683 /// ECs5423	-0.78147
EXPONENTIAL	1760162_at	hypothetical protein	c5073	-0.779208
EXPONENTIAL	1766705_s_at	flagellar biosynthesis protein FliQ /// flagellar biosynthesis protein	fliQ /// fliQ	-0.760139
EXPONENTIAL	1763740_at	pseudo	yedN	-0.759989
EXPONENTIAL	1765770_s_at	hypothetical protein /// DLP12 prophage; uncharacterized protein /// envelope protein of prophage CP-933X	ECs1626 /// ybcV /// Z1879	-0.752968
EXPONENTIAL	1759257_s_at	hypothetical protein	c0488	-0.752766
EXPONENTIAL	1768175_s_at	hypothetical protein	c1153	-0.752639
EXPONENTIAL	1766907_s_at	hypothetical protein /// L-rhamnose mutarotase /// hypothetical protein	ECs4828 /// rhaM /// yiiL	-0.750018
EXPONENTIAL	1766758_at	hypothetical protein	c5447	-0.749837
EXPONENTIAL	1763807_s_at	hypothetical protein /// hypothetical protein /// inner membrane protein	ECs1493 /// ycfT /// ycfT	-0.742061
EXPONENTIAL	1764761_s_at	toxic polypeptide, small /// small toxic polypeptide	hokA /// Z4982	-0.741759
EXPONENTIAL	1762128_s_at	hypothetical protein /// hypothetical protein /// uncharacterized protein	ECs2926 /// yehK /// yehK	-0.73907
EXPONENTIAL	1763769_s_at	triphosphoribosyl-dephospho-CoA synthase /// 2-(5''-triphosphoribosyl)-3'-dephosphocoenzyme-A synthase	citG /// citG	-0.738269
EXPONENTIAL	1765185_s_at	hypothetical protein /// hypothetical protein	ECs4902 /// Z5547	-0.731544
EXPONENTIAL	1760188_at	hypothetical protein	c5398	-0.730093
EXPONENTIAL	1767894_s_at	flagellar biosynthesis protein FliR /// flagellar export pore protein	fliR /// fliR	-0.730007
EXPONENTIAL	1763319_at	hypothetical protein	Z5430	-0.721498
EXPONENTIAL	1768498_s_at	glutamate decarboxylase /// glutamate decarboxylase /// glutamate decarboxylase A, PLP-dependent /// glutamate decarboxylase alpha	ECs4397 /// gadA /// gadA /// gadA	-0.719555
EXPONENTIAL	1764287_s_at	hypothetical protein /// hypothetical protein	ECs2073 /// Z2242	-0.716756
EXPONENTIAL	1763278_at	pseudo	pbl	-0.701175
EXPONENTIAL	1763009_s_at	hypothetical protein	c1441	-0.70075
EXPONENTIAL	1763555_s_at	hypothetical protein	ECs1418	-0.697658
EXPONENTIAL	1759276_s_at	hypothetical protein /// pseudo /// hypothetical protein	ECs3714 /// ygeN /// Z4179	-0.697361
EXPONENTIAL	1768970_s_at	hypothetical protein	c2903	-0.695545
EXPONENTIAL	1768092_s_at	hypothetical protein /// split galactitol utilization operon repressor /// galactitol utilization operon repressor /// pseudo	c2615 /// ECs2893 /// gatR /// gatR	-0.692874
EXPONENTIAL	1761539_s_at	membrane channel protein component of Pn transporter /// membrane channel protein component of Pn transporter	ECs5086 /// phnE	-0.69234
EXPONENTIAL	1766771_s_at	FtsZ inhibitor protein /// Rac prophage; inhibitor of ftsZ, killing protein	kil /// kilR	-0.687475
EXPONENTIAL	1768726_x_at	hypothetical protein	c2574	-0.684958
EXPONENTIAL	1764154_s_at	hypothetical protein	c3466	-0.684065
EXPONENTIAL	1760705_at	hypothetical protein	c4230	-0.679655
EXPONENTIAL	1768952_s_at	hypothetical protein	Z0273	-0.675087
EXPONENTIAL	1760526_at	hypothetical protein	c5137	-0.673908
EXPONENTIAL	1763806_s_at	hypothetical protein	c1010	-0.669103
EXPONENTIAL	1765237_at	2,3-diketo-L-gulonate TRAP transporter small permease protein	yiaM	-0.668306
EXPONENTIAL	1766059_s_at	clamp-binding sister replication fork colocalization protein, dynamin-related /// hypothetical protein /// hypothetical protein	crfC /// ECs5091 /// yjdA	-0.663165
EXPONENTIAL	1759349_s_at	Rhs element protein	Z2263	-0.662318
EXPONENTIAL	1764819_s_at	hypothetical protein	c4909	-0.65876
EXPONENTIAL	1769280_at	hypothetical protein	c5390	-0.65745
EXPONENTIAL	1768963_s_at	putative periplasmic pilin chaperone /// fimbrial chaperone yehC	yehC /// yehC	-0.656351
EXPONENTIAL	1765357_at	uncharacterized protein	yjiC	-0.654221
EXPONENTIAL	1765786_s_at	acid-resistance membrane protein /// acid-resistance membrane protein	ECs4391 /// hdeD	-0.653865
EXPONENTIAL	1766884_s_at	hypothetical protein	c4371	-0.653759
EXPONENTIAL	1768980_s_at	hypothetical protein	c3865	-0.653356
EXPONENTIAL	1763204_s_at	tryptophan permease TnaB /// tryptophan permease /// tryptophan transporter of low affinity	ECs4646 /// tnaB /// tnaB	-0.652686
EXPONENTIAL	1768125_s_at	pseudo /// hypothetical protein /// hypothetical protein /// hypothetical protein	arpB /// c2119 /// ECs2427 /// Z2749	-0.651242
EXPONENTIAL	1761644_s_at	multidrug resistance protein D /// multidrug efflux system protein	emrD /// emrD	-0.649584
EXPONENTIAL	1762155_s_at	hypothetical protein	c2356	-0.648607
EXPONENTIAL	1760300_s_at	hypothetical protein /// IPR020099 family protein /// hypothetical protein	ECs2059 /// yncH /// Z2264	-0.648036
EXPONENTIAL	1761734_s_at	hypothetical protein /// hypothetical protein	c4302 /// Z4906	-0.647621
EXPONENTIAL	1760718_s_at	hypothetical protein /// inner membrane protein /// hypothetical protein /// hypothetical protein	ECs2010 /// ynbA /// ynbA /// Z2319	-0.647543
EXPONENTIAL	1763311_s_at	hypothetical protein	Z3066	-0.645336
EXPONENTIAL	1763301_x_at	outer membrane protein /// membrane protein /// outer membrane protein /// outer host membrane protein /// outer membrane protein /// outer membrane protein /// outer membrane protein Lom /// prophage protein /// outer membrane protein Lom encoded by cryptic prophage CP-933M /// prophage protein /// outer membrane protein Lom of prophage CP-933O /// outer membrane protein Lom encoded by prophage …	ECs1122 /// ECs1649 /// ECs1991 /// ECs2160 /// ECs2232 /// ECs2718 /// ECs2942 /// lomU /// Z1381 /// Z1917 /// Z2146 /// Z2342 /// Z3310	-0.645189
EXPONENTIAL	1767447_s_at	pseudo	yhcE	-0.64342
EXPONENTIAL	1761906_s_at	hypothetical protein /// hypothetical protein /// putative periplasmic protein	ECs3961 /// ygjJ /// ygjJ	-0.643297
EXPONENTIAL	1767960_s_at	hypothetical protein /// 2-dehydro-3-deoxygluconokinase	c4338 /// kdgK	-0.642493
EXPONENTIAL	1759189_s_at	oxidoreductase /// oxidoreductase /// putative dehydrogenase	ECs3630 /// ygcW /// ygcW	-0.642388
EXPONENTIAL	1764858_s_at	allantoin permease /// putative allantoin transporter /// allantoin permease /// allantoin permease	ECs0572 /// ybbW /// ybbW /// Z0665	-0.641081
EXPONENTIAL	1768737_s_at	hypothetical protein /// hypothetical protein	ECs3519 /// Z3955	-0.638317
EXPONENTIAL	1759475_at	hypothetical protein	c4860	-0.632888
EXPONENTIAL	1763030_s_at	hypothetical protein /// pseudo /// hypothetical protein	ECs1297 /// ymdE /// Z1557	-0.632037
EXPONENTIAL	1761279_x_at	hypothetical protein	ECs3158	-0.630926
EXPONENTIAL	1759086_s_at	hypothetical protein /// 2-component transcriptional regulator	ECs3712 /// Z4176	-0.630155
EXPONENTIAL	1764008_s_at	Sel1 family TPR-like repeat protein /// hypothetical protein	ybeQ /// Z0793	-0.629621
EXPONENTIAL	1763102_s_at	protein FimI /// fimbrial protein /// fimbrial protein involved in type 1 pilus biosynthesis /// fimbrin-like protein fimI	ECs5274 /// fimI /// fimI /// fimI	-0.62948
EXPONENTIAL	1760801_at	uncharacterized protein	yjbL	-0.625134
EXPONENTIAL	1761657_s_at	multidrug resistance protein MdtN /// membrane fusion protein of efflux pump /// multidrug resistance protein MdtN	ECs5064 /// mdtN /// yjcR	-0.625024
EXPONENTIAL	1766019_at	DLP12 prophage; uncharacterized protein	ybcN	-0.622715
EXPONENTIAL	1765969_s_at	symporter YidK /// symporter YidK /// putative transporter	ECs4620 /// yidK /// yidK	-0.619425
EXPONENTIAL	1760381_s_at	pseudo /// hypothetical protein	pinH /// Z3949	-0.617884
EXPONENTIAL	1766765_s_at	nickel transporter subunit /// nickel transporter permease NikB	nikB /// nikB	-0.614967
EXPONENTIAL	1762303_s_at	colanic acid biosynthesis acetyltransferase WcaB /// colanic acid biosynthesis acetyltransferase WcaB /// putative acyl transferase	ECs2863 /// wcaB /// wcaB	-0.61363
EXPONENTIAL	1761916_s_at	hypothetical protein	c0485	-0.611042
EXPONENTIAL	1766333_s_at	protein PhnJ /// phosphonate metabolism protein /// carbon-phosphorus lyase, SAM-dependent	ECs5081 /// phnJ /// phnJ	-0.610821
EXPONENTIAL	1764069_at	pseudo	yjbI	-0.610156
EXPONENTIAL	1762546_s_at	protein FimC /// periplasmic chaperone, required for type 1 fimbriae /// periplasmic chaperone /// chaperone protein fimC	ECs5275 /// fimC /// fimC /// fimC	-0.60781
EXPONENTIAL	1760655_s_at	hypothetical protein /// hypothetical protein /// uncharacterized protein	ECs3706 /// yqeK /// yqeK	-0.607409
EXPONENTIAL	1766937_s_at	hypothetical protein	c2203	-0.597576
EXPONENTIAL	1764181_x_at	miscRNA /// miscRNA	dicF1 /// Z1327	-0.59623
EXPONENTIAL	1767098_s_at	FimA /// major type 1 subunit fimbrin (pilin)	ECs5273 /// fimA	-0.595495
EXPONENTIAL	1763279_s_at	transcriptional activator RhaS /// transcriptional activator RhaS	ECs4832 /// rhaS	-0.59396
EXPONENTIAL	1767093_s_at	hypothetical protein	c1324	-0.593116
EXPONENTIAL	1768572_s_at	VMA domain putative YehL ATPase stimulator /// hypothetical protein	yehP /// yehP	-0.591394
EXPONENTIAL	1760432_s_at	sugar phosphate antiporter /// hexose phosphate transporter	uhpT /// uhpT	-0.590026
EXPONENTIAL	1759712_at	hypothetical protein /// hypothetical protein	ECs4876 /// yijI	-0.584306
EXPONENTIAL	1767163_s_at	hypothetical protein /// hypothetical protein	ECs0347 /// Z0387	-0.583395
EXPONENTIAL	1763032_s_at	hypothetical protein /// hypothetical protein	ECs3713 /// Z4178	-0.583145
EXPONENTIAL	1761196_s_at	hypothetical protein /// uncharacterized protein, DLP12 prophage	c1558 /// ylcG	-0.580877
EXPONENTIAL	1763157_s_at	colanic acid biosynthesis protein /// putative colanic acid polymerase	wcaD /// wcaD	-0.579866
EXPONENTIAL	1767016_at	hypothetical protein	c4854	-0.578372
EXPONENTIAL	1764144_s_at	hypothetical protein /// hypothetical protein	c4808 /// ECs5562	-0.577455
EXPONENTIAL	1769215_s_at	transcriptional regulator /// transcriptional regulator	ECs3742 /// ygeV	-0.576319
EXPONENTIAL	1760307_s_at	hypothetical protein	c2993	-0.576135
EXPONENTIAL	1768302_s_at	transcriptional activator of rhaBAD and rhaT /// transcriptional activator RhaS	rhaS /// rhaS	-0.5758
EXPONENTIAL	1767831_s_at	L(+)-tartrate dehydratase subunit beta /// L(+)-tartrate dehydratase subunit beta /// L-tartrate dehydratase, beta subunit	ECs3945 /// ttdB /// ttdB	-0.575595
EXPONENTIAL	1766666_s_at	hypothetical protein /// hypothetical protein	c5270 /// c5271	-0.575577
EXPONENTIAL	1768798_s_at	hypothetical protein /// hypothetical protein /// uncharacterized protein	ECs1436 /// yceO /// yceO	-0.574423
EXPONENTIAL	1768373_s_at	CP4-57 prophage; putative DNA-binding transcriptional regulator	yfjR	-0.57379
EXPONENTIAL	1761561_s_at	hypothetical protein	Z3951	-0.571083
EXPONENTIAL	1762664_s_at	hypothetical protein /// putative adenine permease /// hypothetical protein /// hypothetical protein	ECs4601 /// yicO /// yicO /// Z5154	-0.570624
EXPONENTIAL	1759544_s_at	hypothetical protein	Z4034	-0.57036
EXPONENTIAL	1764564_s_at	amino acid/amine transport protein /// MFS transporter superfamily protein /// transport protein YdiN /// amino acid/amine transport protein	ECs2398 /// ydiN /// ydiN /// Z2719	-0.570356
EXPONENTIAL	1760349_s_at	hypothetical protein /// hypothetical protein /// hypothetical protein /// uncharacterized protein	c3878 /// ECs4000 /// yhaB /// yhaB	-0.56911
EXPONENTIAL	1764225_at	inner membrane protein	ygiZ	-0.568092
EXPONENTIAL	1768655_s_at	hypothetical protein	Z4042	-0.5667
EXPONENTIAL	1760171_s_at	transcriptional regulator /// pseudo /// regulator	ECs3122 /// yfaH /// Z3495	-0.566489
EXPONENTIAL	1763214_at	uncharacterized protein	yjgZ	-0.56339

## Sheet: HOJA2
1765606_at
1768616_at
1763270_at
1767885_at
1768914_s_at
1766991_s_at
1759302_s_at
1766202_s_at
1764241_s_at
1766750_s_at
1762105_s_at
1764851_s_at
1768120_s_at
1768112_at
1763490_s_at
1760643_s_at
1763982_s_at
1767171_s_at
1761549_s_at
1761245_s_at
1760787_s_at
1762388_s_at
1761277_s_at
1765046_s_at
1764657_at
1764033_s_at
1768710_s_at
1760453_s_at
1767435_s_at
1768555_s_at
1768910_s_at
1765040_s_at
1762983_s_at
1763138_s_at
1765173_s_at
1767036_at
1760164_s_at
1765241_s_at
1765504_s_at
1761538_at
1763116_s_at
1759235_at
1761189_s_at
1759236_s_at
1768045_s_at
1767519_s_at
1762972_s_at
1766530_s_at
1769102_s_at
1765975_s_at
1767019_s_at
1762223_s_at
1759897_s_at
1761160_s_at
1764070_s_at
1760976_s_at
1763785_s_at
1760053_s_at
1766980_s_at
1762696_s_at
1763750_s_at
1762151_s_at
1764611_at
1767430_s_at
1763410_s_at
1767264_s_at
1766748_at
1766226_s_at
1764274_s_at
1765385_at
1760620_x_at
1763207_s_at
1769041_s_at
1762511_s_at
1765763_at
1768407_s_at
1765135_s_at
1763969_s_at
1766895_s_at
1766416_at
1768166_s_at
1765417_s_at
1764096_s_at
1760933_at
1760014_at
1767222_at
1766882_s_at
1760162_at
1766705_s_at
1763740_at
1765770_s_at
1759257_s_at
1768175_s_at
1766907_s_at
1766758_at
1763807_s_at
1764761_s_at
1762128_s_at
1763769_s_at
1765185_s_at
1760188_at
1767894_s_at
1763319_at
1768498_s_at
1764287_s_at
1763278_at
1763009_s_at
1763555_s_at
1759276_s_at
1768970_s_at
1768092_s_at
1761539_s_at
1766771_s_at
1768726_x_at
1764154_s_at
1760705_at
1768952_s_at
1760526_at
1763806_s_at
1765237_at
1766059_s_at
1759349_s_at
1764819_s_at
1769280_at
1768963_s_at
1765357_at
1765786_s_at
1766884_s_at
1768980_s_at
1763204_s_at
1768125_s_at
1761644_s_at
1762155_s_at
1760300_s_at
1761734_s_at
1760718_s_at
1763311_s_at
1763301_x_at
1767447_s_at
1761906_s_at
1767960_s_at
1759189_s_at
1764858_s_at
1768737_s_at
1759475_at
1763030_s_at
1761279_x_at
1759086_s_at
1764008_s_at
1763102_s_at
1760801_at
1761657_s_at
1766019_at
1765969_s_at
1760381_s_at
1766765_s_at
1762303_s_at
1761916_s_at
1766333_s_at
1764069_at
1762546_s_at
1760655_s_at
1766937_s_at
1764181_x_at
1767098_s_at
1763279_s_at
1767093_s_at
1768572_s_at
1760432_s_at
1759712_at
1767163_s_at
1763032_s_at
1761196_s_at
1763157_s_at
1767016_at
1764144_s_at
1769215_s_at
1760307_s_at
1768302_s_at
1767831_s_at
1766666_s_at
1768798_s_at
1768373_s_at
1761561_s_at
1762664_s_at
1759544_s_at
1764564_s_at
1760349_s_at
1764225_at
1768655_s_at
1760171_s_at
1763214_at
1765606_at
1764723_s_at
1762083_at
1768616_at
1763087_s_at
1765367_at
1760332_s_at
1767338_at
1763270_at
1766057_at
1765791_s_at
1759777_s_at
1764260_s_at
1760583_at
1768235_at
1765195_s_at
1763558_s_at
1764870_s_at
1765457_x_at
1765973_s_at
1767045_at
1767123_at
