# Supplementary material for: Influence of Glucose Availability and CRP Acetylation on the Genome-Wide Transcriptional Response of Escherichia coli: Assessment by an Optimized Factorial Microarray Analysis
Source: Front Microbiol. 2018 May 23;9:941. doi: 10.3389/fmicb.2018.00941 (PMC5974110; doi:10.3389/fmicb.2018.00941)
Supplement: Table S10 — Differential genes transcribed in E. coli carrying Δcrp(Q-type) mutation during exponential growth phase with and without correction by ΔN. [file Supplementary_TABLE_S10.xlsx]

## Sheet: Hoja1
TOTAL LIST OF GENES DIFFERENTIALLY DYSREGULATED DURING THE EXPONENTIAL PHASE								LIST OF DIFFERENTIAL GENES UP-REGULATED DURING EXPONENTIAL PHASE							LIST OF GENES DOWN-REGULATED DURING EXPONENTIAL GROWTH PHASE
DRIVEN BY THE CRP(Q-type) MUTANT (red cells show the genes supossedly invalidated								EXCLUSIVELY DRIVEN BY THE CRP(Q-type) MUTANT AFTER EXCLUDING ONLY							EXCLUSIVELY DRIVEN BY THE CRP(Q-type) MUTANT AFTER EXCLUDING ONLY
due to its over- or under-expression in the N-mutant with respect to the wild type strain)								THE GENES BELONGING TO THE OPERON paaABCDEFGHIJK							THE GENES BELONGING TO THE OPERON paaABCDEFGHIJK
	Probe Set ID	Gene Symbol	Gene Title	M(WTexp)	M(Qexp)	Ratio (Q/WT)exp		Probe Set ID	Gene Symbol	Gene Title	M(WTexp.)	M(Qexp.)	Ratio (Q/WT)exp.		Probe Set ID	Gene Symbol	Gene Title	M(WTexp)	M(Qexp)	Ratio (Q/WT)exp
	1765606_at	paaI	hydroxyphenylacetyl-CoA thioesterase	8.86008	13.0568	1.47366		1759236_s_at	c0094	hypothetical protein	3.50249	4.26386	1.21738		1766460_at	gatD	galactitol-1-phosphate dehydrogenase	4.30132	3.35857	0.780823
	1763138_s_at	c0839	hypothetical protein	6.41375	9.19048	1.43293		1765975_s_at	c3835	hypothetical protein	4.9795	5.92089	1.18905		1765365_s_at	c1542	lambda ant-restriction protein	3.93405	3.30184	0.839299
	1766991_s_at	c2300 /// ECs2595 /// tap	hypothetical protein /// methyl-accepting protein IV /// methyl-accepting protein IV	8.33622	11.6402	1.39634		1768107_s_at	ECs4216 /// nirB /// nirB /// nirB	nitrite reductase (NAD(P)H) subunit /// nitrite reductase (NAD(P)H) subunit /// nitrite reductase, large subunit, NAD(P)H-binding /// nitrite reductase [NAD(P)H] large subunit	8.66879	10.0761	1.16234		1759899_s_at	ECs2755 /// Z3118	hypothetical protein /// hypothetical protein	6.91518	5.86448	0.848059
	1764241_s_at	fliD /// fliD	flagellar filament capping protein /// flagellar capping protein	8.07568	11.1346	1.37879		1766045_s_at	ECs4747 /// Z5335	hypothetical protein /// hypothetical protein	2.87315	3.3084	1.15149		1763645_at	c5382	hypothetical protein	4.46188	3.80853	0.853572
	1768914_s_at	ECs2596 /// tar	methyl-accepting chemotaxis protein II /// methyl-accepting chemotaxis protein II	9.26934	12.6913	1.36917		1765732_s_at	ECs3097 /// napF /// napF	ferredoxin-type protein /// ferredoxin-type protein /// ferredoxin-type protein, role in electron transfer to periplasmic nitrate reductase NapA	8.95065	10.2338	1.14335		1762524_s_at	ECs2229 /// Z2075	hypothetical protein /// hypothetical protein	3.96665	3.41091	0.859899
	1768616_at	paaJ	3-oxoadipyl-CoA/3-oxo-5,6-dehydrosuberyl-CoA thiolase	9.26333	12.6769	1.3685		1768302_s_at	rhaS /// rhaS	transcriptional activator of rhaBAD and rhaT /// transcriptional activator RhaS	5.72339	6.51576	1.13844		1767214_s_at	Z0958 /// Z3929	hypothetical protein /// hypothetical protein	4.11628	3.56848	0.866919
	1766202_s_at	ECs2595 /// tap	methyl-accepting protein IV /// methyl-accepting protein IV	8.70746	11.9009	1.36675		1767661_s_at	ECs1700 /// Z1967	hypothetical protein /// hypothetical protein	2.39596	2.72097	1.13565		1762376_at	yhgG	hypothetical protein	3.16461	2.75432	0.87035
	1761549_s_at	flgF /// flgF	flagellar component of cell-proximal portion of basal-body rod /// flagellar basal body rod protein FlgF	7.53677	10.1821	1.35099		1767264_s_at	c0161	hypothetical protein	6.90114	7.81595	1.13256		1765028_s_at	ECs1070 /// Z1334	hypothetical protein /// hypothetical protein	3.75361	3.276	0.87276
	1759302_s_at	cheW /// ECs2597	purine-binding chemotaxis protein /// purine-binding chemotaxis protein	9.63249	12.8617	1.33525		1763720_s_at	ECs0274 /// Z0309	hypothetical protein /// cI repressor protein for prophage CP-933H	3.47901	3.93741	1.13176		1764730_s_at	ECs4557 /// sepL	SepL /// hypothetical protein	3.94956	3.45146	0.873885
	1767885_at	fliC	flagellar filament structural protein (flagellin)	10.3265	13.7851	1.33492		1767505_s_at	entE	enterobactin synthase subunit E	5.10797	5.77442	1.13047		1761789_s_at	metL	bifunctional aspartate kinase II/homoserine dehydrogenase II	4.46784	3.91461	0.876175
	1763270_at	paaK	phenylacetyl-CoA ligase	9.55742	12.7338	1.33234		1761670_s_at	alaE /// ECs3531 /// ygaW /// Z3970	alanine exporter, alanine-inducible, stress-responsive /// hypothetical protein /// hypothetical protein /// hypothetical protein	8.29221	9.35229	1.12784		1762005_at	c1470	hypothetical protein	4.2298	3.71047	0.877222
	1765040_s_at	flgI /// flgI	putative flagellar basal body protein /// flagellar basal body P-ring biosynthesis protein FlgA	7.28518	9.65407	1.32516		1760270_s_at	ECs3096 /// napD	assembly protein for periplasmic nitrate reductase /// assembly protein for periplasmic nitrate reductase	8.66957	9.76439	1.12628		1767673_at	mrp	ATPase	5.14285	4.51317	0.877562
	1761277_s_at	ycgR /// ycgR	flagellar velocity braking protein, c-di-GMP-regulated /// hypothetical protein	8.35006	11.0428	1.32248		1762223_s_at	c3811	hypothetical protein	6.20285	6.96071	1.12218		1759208_at	c3149	hypothetical protein	3.40195	2.9953	0.880467
	1766750_s_at	cheA /// cheA /// ECs2598	chemotaxis protein CheA /// fused chemotactic sensory histidine kinase in two-component regulatory system with CheB and CheY: sensory histidine kinase/signal sensing protein /// chemotaxis protein CheA	9.36037	12.3108	1.31521		1767479_s_at	bioD /// ynfK	dithiobiotin synthetase /// putative dethiobiotin synthetase	10.0234	11.2396	1.12134		1768429_s_at	ECs3216 /// Z3595	hypothetical protein /// hypothetical protein	4.13581	3.64176	0.880543
	1761245_s_at	flgK /// flgK	flagellar hook-associated protein FlgK /// flagellar hook-filament junction protein 1	8.76347	11.5065	1.31301		1762474_s_at	ECs1245 /// ECs2198	MokW protein /// MokW protein	2.44605	2.74064	1.12043		1765426_at	argG	argininosuccinate synthase	8.04108	7.08417	0.880997
	1763982_s_at	ECs2600 /// motA /// motA	flagellar motor protein MotA /// flagellar motor protein MotA /// proton conductor component of flagella motor	8.74915	11.4552	1.30929		1761662_s_at	yhbU /// yhbU	U32 peptidase family protein /// protease yhbU	8.22247	9.17999	1.11645		1765323_s_at	ECs0475 /// ispA	geranyltranstransferase /// geranyltranstransferase	7.46967	6.58403	0.881436
	1767019_s_at	ECs2612 /// yecR /// yecR /// Z2959	hypothetical protein /// lipoprotein, function unknown /// hypothetical protein /// hypothetical protein	6.9508	9.07129	1.30507		1764286_at	c1222	hypothetical protein	2.23941	2.49965	1.11621		1765121_at	nmpC	outer membrane porin protein nmpC	5.27302	4.6543	0.882662
	1764851_s_at	cheY /// cheY /// ECs2592	chemotaxis regulatory protein CheY /// chemotaxis regulator transmitting signal to flagellar motor component /// chemotaxis regulatory protein CheY	9.73458	12.5929	1.29363		1766679_s_at	ECs5374 /// Z0335	hypothetical protein /// hypothetical protein	2.43316	2.71326	1.11512		1764270_s_at	ECs0289 /// Z0324	integrase /// integrase for prophage CP-933I	4.91814	4.34566	0.883598
	1768078_at	c1437	Rz endopeptidase from lambdoid prophage DLP12	4.52995	5.85441	1.29238		1762605_s_at	ECs3158 /// Z3531	hypothetical protein /// hypothetical protein	2.4845	2.76949	1.11471		1766603_s_at	ECs1959 /// ECs2190 /// ECs2265 /// ECs2749 /// Z1347 /// Z2106 /// Z2379 /// Z3109 /// Z6056	hypothetical protein /// hypothetical protein /// hypothetical protein /// hypothetical protein /// hypothetical protein /// hypothetical protein /// hypothetical protein /// hypothetical protein /// hypothetical protein	6.31395	5.57904	0.883605
	1763490_s_at	fliA /// fliA	flagellar biosynthesis sigma factor /// RNA polymerase, sigma 28 (sigma F) factor	9.75243	12.5765	1.28957		1767937_s_at	ECs3272 /// nupC	permease of transport system for 3 nucleosides /// permease of transport system for 3 nucleosides	2.45456	2.73588	1.11461		1761200_at	ndh	NADH dehydrogenase	5.24704	4.64616	0.885481
	1768710_s_at	flgL /// flgL	flagellar hook-associated protein FlgL /// flagellar hook-filament junction protein	9.25601	11.8964	1.28526		1760933_at	c5129	hypothetical protein	6.90877	7.69552	1.11388		1764354_at	c0808	hypothetical protein	3.22253	2.85618	0.886314
	1760643_s_at	flgD /// flgD	flagellar basal body rod modification protein /// flagellar hook assembly protein	9.76959	12.5068	1.28017		1761814_s_at	ECs3053 /// yeiJ	transport system permease /// transport system permease	5.21789	5.8068	1.11286		1763424_s_at	ECs0606 /// Z0706	hypothetical protein /// hypothetical protein	5.82831	5.1672	0.886569
	1762105_s_at	flgB /// flgB	flagellar basal-body rod protein FlgB /// flagellar component of cell-proximal portion of basal-body rod	10.2498	13.1202	1.28004		1765770_s_at	ECs1626 /// ybcV /// Z1879	hypothetical protein /// DLP12 prophage; uncharacterized protein /// envelope protein of prophage CP-933X	6.39506	7.11236	1.11216		1760187_at	codA	cytosine deaminase	6.26632	5.55797	0.88696
	1767171_s_at	motB /// motB	flagellar motor protein MotB /// protein that enables flagellar motor rotation	9.21084	11.7845	1.27942		1762867_x_at	Z1798	endopeptidase of prophage CP-933N	3.32912	3.69802	1.11081		1761632_at	c1184	hypothetical protein	3.18877	2.82938	0.887294
	1761538_at	flxA	Qin prophage; uncharacterized protein	9.42714	12.0451	1.2777		1765617_s_at	ECs2226 /// Z2077	hypothetical protein /// hypothetical protein	2.13537	2.36925	1.10953		1764688_at	Z1817	hypothetical protein	4.83197	4.2925	0.888353
	1765504_s_at	cheZ /// cheZ /// ECs2591	chemotaxis regulator CheZ /// chemotaxis regulator, protein phosphatase for CheY /// chemotaxis protein CheZ	9.20742	11.7394	1.27499		1761928_at	c1809	hypothetical protein	3.02682	3.35366	1.10798		1763288_at	ydiJ	hypothetical protein	6.54677	5.8166	0.888469
	1762983_s_at	ECs1448 /// flgN /// flgN	flagella synthesis protein FlgN /// flagellar synthesis protein FlgN /// export chaperone for FlgK and FlgL	9.70992	12.3642	1.27336		1760705_at	c4230	hypothetical protein	5.1278	5.67659	1.10702		1759476_at	c3045	hypothetical protein	3.54042	3.15175	0.890219
	1760453_s_at	ECs2660 /// fliZ /// fliZ	flagella biosynthesis protein FliZ /// flagella biosynthesis protein FliZ /// RpoS antagonist; putative regulator of FliA activity	9.45277	12.0287	1.27251		1762559_at	ECs2800	hypothetical protein	4.08668	4.52372	1.10694		1766149_s_at	ECs3215 /// yfcB	N5-glutamine S-adenosyl-L-methionine-dependent methyltransferase /// N5-glutamine S-adenosyl-L-methionine-dependent methyltransferase	6.52756	5.81703	0.891149
	1764033_s_at	fliS /// fliS	flagellar protein FliS /// flagellar protein potentiates polymerization	8.75232	11.1258	1.27118		1763182_s_at	ECs5457 /// Z6068	hypothetical protein /// hypothetical protein	3.20195	3.54295	1.1065		1764597_at	c5161	hypothetical protein	6.67128	5.95075	0.891996
	1762388_s_at	ECs5315 /// tsr /// tsr	methyl-accepting chemotaxis protein I /// methyl-accepting chemotaxis protein I, serine sensor receptor /// methyl-accepting chemotaxis protein I	9.44121	11.9993	1.27095		1766748_at	c4805	hypothetical protein	5.5165	6.09998	1.10577		1763441_at	c4311	hypothetical protein	2.97023	2.65054	0.892371
	1769102_s_at	ECs2588 /// flhE /// flhE	flagellar protein /// flagellar protein /// proton seal during flagellar secretion	6.92906	8.78701	1.26814		1762511_s_at	ECs2011 /// ynbB /// ynbB /// Z2318	phosphatidate cytidylyltransferase /// putative CDP-diglyceride synthase /// hypothetical protein /// phosphatidate cytidylyltransferase	7.53969	8.32494	1.10415
	1765046_s_at	ECs4405 /// yhjH /// yhjH	EAL domain-containing protein /// diguanylate phosphodiesterase /// cyclic-di-GMP phosphodiesterase, FlhDC-regulated	8.59235	10.8918	1.26761		1768401_s_at	c3642	hypothetical protein	2.95348	3.25846	1.10326
	1760164_s_at	cheR /// cheR /// ECs2594	chemotaxis methyltransferase CheR /// chemotaxis regulator, protein-glutamate methyltransferase /// chemotaxis methyltransferase CheR	8.71031	11.0355	1.26694		1763740_at	yedN	pseudo	7.26583	8.00666	1.10196
	1768120_s_at	flgC /// flgC	flagellar basal body rod protein FlgC /// flagellar component of cell-proximal portion of basal-body rod	10.1253	12.8021	1.26437		1760852_s_at	lamB /// lamB	maltoporin /// maltose outer membrane porin (maltoporin)	10.7004	11.7807	1.10096
	1765173_s_at	cheB /// cheB /// ECs2593	chemotaxis-specific methylesterase /// fused chemotaxis regulator: protein-glutamate methylesterase in two-component regulatory system with CheA /// chemotaxis-specific methylesterase	9.01863	11.3938	1.26336		1759141_x_at	c0270	hypothetical protein	3.90458	4.29858	1.10091
	1768555_s_at	ECs1449 /// flgM /// flgM /// flgM	anti-sigma-28 factor FlgM /// anti-sigma-28 factor FlgM /// anti-sigma factor for FliA (sigma 28) /// anti-sigma28 factor FlgM	9.89912	12.4604	1.25874		1769041_s_at	c2647 /// c2648 /// ECs2926 /// yehK /// yehK	hypothetical protein /// hypothetical protein /// hypothetical protein /// hypothetical protein /// uncharacterized protein	5.96046	6.5619	1.10091
	1767026_at	c0970	hypothetical protein	2.25398	2.83398	1.25732		1765493_at	c3685	hypothetical protein	3.21738	3.54174	1.10082
	1760787_s_at	flgE /// flgE	flagellar hook protein FlgE /// flagellar hook protein	9.99	12.5132	1.25257		1765385_at	c4903	hypothetical protein	6.77936	7.4623	1.10074
	1759235_at	flgF	flagellar component of cell-proximal portion of basal-body rod	8.27875	10.3664	1.25216		1765899_s_at	dmsA /// dmsA /// dmsA /// ECs0979	anaerobic dimethyl sulfoxide reductase subunit A /// dimethyl sulfoxide reductase, anaerobic, subunit A /// anaerobic dimethyl sulfoxide reductase chain A /// anaerobic dimethyl sulfoxide reductase subunit A	8.80101	9.68707	1.10068
	1767435_s_at	flgG /// flgG	flagellar basal body rod protein FlgG /// flagellar component of cell-distal portion of basal-body rod	9.50937	11.8427	1.24537		1760450_s_at	c2068 /// ECs2381 /// ydhY /// Z2702	hypothetical protein /// hypothetical protein /// putative 4Fe-4S ferridoxin-type protein; FNR, Nar, NarP-regulated protein; putative subunit of YdhYVWXUT oxidoreductase complex /// hypothetical protein	7.46418	8.21452	1.10053
	1768910_s_at	fliL /// fliL /// fliL	flagellar basal body protein FliL /// flagellar basal body-associated protein FliL /// flagellar biosynthesis protein	9.45095	11.7194	1.24002		1766416_at	c4610	hypothetical protein	7.38178	8.12316	1.10043
	1763116_s_at	flgA /// flgA	flagellar basal body P-ring biosynthesis protein FlgA /// assembly protein for flagellar basal-body periplasmic P ring	9.75495	12.0956	1.23994		1765185_s_at	ECs4902 /// Z5547	hypothetical protein /// hypothetical protein	6.56141	7.21861	1.10016
	1768112_at	flgE	flagellar hook protein	10.1722	12.5936	1.23804		1764819_s_at	c4909	hypothetical protein	7.92215	8.71395	1.09995
	1767519_s_at	ECs2448 /// ves /// ydjR /// Z2774	hypothetical protein /// cold- and stress-inducible protein /// hypothetical protein /// hypothetical protein	8.12089	10.0245	1.23441		1764323_s_at	ECs1728 /// narK /// narK /// narK	nitrite extrusion protein /// nitrite extrusion protein /// nitrate/nitrite transporter /// nitrite extrusion protein 1	8.4577	9.29542	1.09905
	1763410_s_at	fliD	flagellar capping protein	6.26912	7.73783	1.23428		1766807_at	ECs1392	hypothetical protein	2.98097	3.27225	1.09771
	1768045_s_at	flgH /// flgH	flagellar basal body L-ring protein /// flagellar protein of basal-body outer-membrane L ring	8.9726	11.0323	1.22956		1766505_s_at	ECs1127 /// Z1387	hypothetical protein /// hypothetical protein	2.96136	3.24812	1.09683
	1766530_s_at	fliG /// fliG	flagellar motor switch protein G /// flagellar motor switching and energizing component	8.96053	10.9657	1.22377		1766907_s_at	ECs4828 /// rhaM /// yiiL	hypothetical protein /// L-rhamnose mutarotase /// hypothetical protein	7.39265	8.10812	1.09678
	1763750_s_at	fliF /// fliF	flagellar MS-ring protein /// flagellar basal-body MS-ring and collar protein	8.76053	10.7125	1.22282		1767865_s_at	ECs3943 /// ttdR /// ygiP	transcriptional activator TtdR /// transcriptional activator of ttdABT /// transcriptional activator TtdR	8.44076	9.25668	1.09666
	1765241_s_at	fliN /// fliN	flagellar motor switch protein FliN /// flagellar motor switching and energizing component	9.30145	11.3663	1.22199		1759178_s_at	ECs3061 /// fruB /// fruB	bifunctional PTS system fructose-specific transporter subunit IIA/HPr protein /// bifunctional PTS system fructose-specific transporter subunit IIA/HPr protein /// fused fructose-specific PTS enzymes: IIA component/HPr component	10.1059	11.0693	1.09533
	1762151_s_at	ECs2665 /// fliT /// fliT	flagellar biosynthesis protein FliT /// flagellar biosynthesis protein FliT /// putative flagellar synthesis and assembly chaperone	8.73016	10.6312	1.21776		1764611_at	yddK	pseudo	5.89099	6.45246	1.09531
	1759236_s_at	c0094	hypothetical protein	3.50249	4.26386	1.21738		1765958_at	c3153	outer membrane protein of prophage	3.03923	3.32226	1.09312
	1761189_s_at	fliM /// fliM	flagellar motor switch protein FliM /// flagellar motor switching and energizing component	9.58666	11.5262	1.20232		1763009_s_at	c1441	hypothetical protein	7.82757	8.55426	1.09284
	1762155_s_at	c2356	hypothetical protein	7.23026	8.67609	1.19997		1762191_s_at	malE /// malE /// malE	maltose ABC transporter substrate-binding protein /// maltose ABC transporter periplasmic protein /// maltose transporter subunit	11.1268	12.1549	1.0924
	1760976_s_at	fliJ /// fliJ	flagellar biosynthesis chaperone /// flagellar protein	8.91818	10.6716	1.19662		1765038_at	c1233	hypothetical protein	3.27582	3.57742	1.09207
	1760053_s_at	fliH /// fliH	flagellar assembly protein H /// negative regulator of FliI ATPase activity	9.14101	10.9118	1.19372		1759161_s_at	hycB /// hycB	hydrogenase 3, Fe-S subunit /// formate hydrogenlyase subunit 2	6.53753	7.13929	1.09205
	1764070_s_at	fliE /// fliE	flagellar hook-basal body protein FliE /// flagellar basal-body component	8.99668	10.7316	1.19284		1763555_s_at	ECs1418	hypothetical protein	6.94182	7.58016	1.09196
	1765975_s_at	c3835	hypothetical protein	4.9795	5.92089	1.18905		1763030_s_at	ECs1297 /// ymdE /// Z1557	hypothetical protein /// pseudo /// hypothetical protein	7.55311	8.24556	1.09168
	1766980_s_at	fliI	flagellum-specific ATP synthase	8.88807	10.5647	1.18864		1766342_s_at	ECs2115 /// hipA	hypothetical protein /// DNA-binding regulator	3.87377	4.22819	1.09149
	1759897_s_at	ECs2682 /// fliK	flagellar hook-length control protein /// flagellar hook-length control protein	9.33269	11.0866	1.18794		1760014_at	yedN	pseudo	6.76925	7.38756	1.09134
	1763969_s_at	ECs5092 /// yjcZ /// yjcZ	hypothetical protein /// hypothetical protein /// YjcZ family protein, mutational suppressor of yhjH motility mutation	8.77174	10.4198	1.18789		1760108_at	c3972	hypothetical protein	2.23007	2.43341	1.09118
	1761341_at	phnC	phosphonate/organophosphate ester transporter subunit	3.14798	3.73156	1.18538		1760041_s_at	ECs5018 /// malK /// malK /// malK	maltose/maltodextrin transporter ATP-binding protein /// maltose ABC transporter ATP-binding protein /// fused maltose transport subunit, ATP-binding component of ABC superfamily/regulatory protein /// maltose/maltodextrin transporter ATP-binding protein	10.1423	11.065	1.09098
	1767430_s_at	fliP /// fliP	flagellar biosynthesis protein FliP /// flagellar biosynthesis protein	8.17161	9.67134	1.18353		1768726_x_at	c2574	hypothetical protein	7.62741	8.32122	1.09096
	1761160_s_at	ECs2686 /// fliO /// fliO	flagellar biosynthesis protein FliO /// flagellar biosynthesis protein FliO /// flagellar biosynthesis protein	8.60986	10.1596	1.18		1766889_at	c3274	hypothetical protein	2.93645	3.2027	1.09067
	1763218_at	Z4177	hypothetical protein	5.10083	6.00086	1.17645		1761196_s_at	c1558 /// ylcG	hypothetical protein /// uncharacterized protein, DLP12 prophage	6.13231	6.68687	1.09043
	1764274_s_at	ECs1422 /// ymdA /// ymdA /// Z1678	hypothetical protein /// uncharacterized protein /// hypothetical protein /// hypothetical protein	9.05183	10.6148	1.17266		1768970_s_at	c2903	hypothetical protein	7.00464	7.63601	1.09014
	1764657_at	paaY	putative hexapeptide repeat acetyltransferase	10.2693	12.0388	1.17231		1768943_s_at	Z4398	hypothetical protein	9.35441	10.1911	1.08945
	1763207_s_at	flgJ /// flgJ	flagellar rod assembly protein/muramidase FlgJ /// flagellar rod assembly protein and murein hydrolase; flagellum-specific muramidase	8.88588	10.4122	1.17177		1764347_at	ybbQ	2-hydroxy-3-oxopropionate reductase	5.74332	6.25634	1.08932
	1766226_s_at	flhB /// flhB	flagellar biosynthesis protein FlhB /// flagellin export apparatus, substrate specificity protein	8.48237	9.93856	1.17167		1766799_s_at	fadE	acyl-CoA dehydrogenase	4.68381	5.101	1.08907
	1767827_s_at	ECs0621 /// Z0722	hypothetical protein /// hypothetical protein	2.75838	3.21427	1.16528		1766895_s_at	ECs3518 /// Z3954	hypothetical protein /// hypothetical protein	6.61291	7.20077	1.0889
	1768107_s_at	ECs4216 /// nirB /// nirB /// nirB	nitrite reductase (NAD(P)H) subunit /// nitrite reductase (NAD(P)H) subunit /// nitrite reductase, large subunit, NAD(P)H-binding /// nitrite reductase [NAD(P)H] large subunit	8.66879	10.0761	1.16234		1761397_at	hlyC	hemolysin C	3.77097	4.10571	1.08877
	1767439_s_at	c1846 /// ECs2026 /// trg /// trg	hypothetical protein /// methyl-accepting chemotaxis protein III /// methyl-accepting chemotaxis protein III, ribose sensor receptor /// methyl-accepting chemotaxis protein III, ribose and galactose sensor receptor	8.31981	9.65497	1.16048		1759596_s_at	c2169	hypothetical protein	6.64436	7.23282	1.08856
	1766705_s_at	fliQ /// fliQ	flagellar biosynthesis protein FliQ /// flagellar biosynthesis protein	8.30838	9.63102	1.15919		1760086_s_at	ECs5415 /// Z1197 /// Z1637	hypothetical protein /// hypothetical protein /// hypothetical protein	4.92773	5.35737	1.08719
	1767036_at	paaX	transcriptional repressor of phenylacetic acid degradation paa operon, phenylacetyl-CoA inducer	10.1602	11.7648	1.15793		1763746_s_at	ureA	urease subunit gamma	4.47933	4.86666	1.08647
	1764092_at	c5385	hypothetical protein	2.66106	3.0788	1.15698		1762883_s_at	ECs1002 /// ycbJ /// ycbJ /// Z1265	hypothetical protein /// protein kinase-like domain protein /// hypothetical protein /// hypothetical protein	9.60246	10.4322	1.0864
	1762972_s_at	c1304 /// ECs1418	hypothetical protein /// hypothetical protein	4.74114	5.4825	1.15637		1761683_s_at	c3666	hypothetical protein	4.89698	5.31957	1.0863
	1762186_s_at	ECs0845 /// Z0984	hypothetical protein /// hypothetical protein	4.3799	5.0507	1.15315
	1766045_s_at	ECs4747 /// Z5335	hypothetical protein /// hypothetical protein	2.87315	3.3084	1.15149
	1763785_s_at	c3915	hypothetical protein	5.8512	6.73156	1.15046
	1759460_s_at	Z1816	hypothetical protein	3.52466	4.04513	1.14766
	1760777_s_at	ECs5063 /// yjcQ	multidrug efflux system protein MdtO /// multidrug efflux system protein MdtO	4.32176	4.95815	1.14725
	1762040_at	c1472	hypothetical protein	4.22751	4.84975	1.14719
	1759416_s_at	ECs2978 /// Z3347	hypothetical protein /// hypothetical protein	2.81999	3.2308	1.14568
	1769222_s_at	ECs1319 /// Z1141 /// Z1580	hypothetical protein /// hypothetical protein /// hypothetical protein	3.54984	4.06391	1.14482
	1765732_s_at	ECs3097 /// napF /// napF	ferredoxin-type protein /// ferredoxin-type protein /// ferredoxin-type protein, role in electron transfer to periplasmic nitrate reductase NapA	8.95065	10.2338	1.14335
	1764478_s_at	c4294	hypothetical protein	5.60324	6.39632	1.14154
	1768302_s_at	rhaS /// rhaS	transcriptional activator of rhaBAD and rhaT /// transcriptional activator RhaS	5.72339	6.51576	1.13844
	1767661_s_at	ECs1700 /// Z1967	hypothetical protein /// hypothetical protein	2.39596	2.72097	1.13565
	1766612_at	c0339	hypothetical protein	4.78992	5.42835	1.13329
	1767264_s_at	c0161	hypothetical protein	6.90114	7.81595	1.13256
	1767873_s_at	flhA /// flhA	flagellar biosynthesis protein FlhA /// putative flagellar export pore protein	9.03994	10.2363	1.13235
	1765830_at	fadL	long-chain fatty acid outer membrane transporter	4.60362	5.21078	1.13189
	1763720_s_at	ECs0274 /// Z0309	hypothetical protein /// cI repressor protein for prophage CP-933H	3.47901	3.93741	1.13176
	1767505_s_at	entE	enterobactin synthase subunit E	5.10797	5.77442	1.13047
	1760188_at	c5398	hypothetical protein	6.45631	7.29669	1.13016
	1761949_s_at	c4984 /// ECs5001 /// Z5616	sorbose PTS component /// sorbose-permease PTS system IIB component /// sorbose PTS component	3.32831	3.75884	1.12935
	1761670_s_at	alaE /// ECs3531 /// ygaW /// Z3970	alanine exporter, alanine-inducible, stress-responsive /// hypothetical protein /// hypothetical protein /// hypothetical protein	8.29221	9.35229	1.12784
	1759369_at	ECs5422	hypothetical protein	4.39212	4.95298	1.1277
	1762696_s_at	c3192	hypothetical protein	6.5455	7.37608	1.12689
	1759670_s_at	ECs3412 /// yphD	transport system permease /// transport system permease	3.57048	4.02291	1.12671
	1760270_s_at	ECs3096 /// napD	assembly protein for periplasmic nitrate reductase /// assembly protein for periplasmic nitrate reductase	8.66957	9.76439	1.12628
	1765199_at	frwC	fructose-like permease EIIC subunit 2	4.50276	5.06991	1.12596
	1764908_s_at	ECs1559 /// Z1820	tail assembly protein /// hypothetical protein	3.62637	4.07959	1.12498
	1765971_s_at	ECs1020 /// ycbP	NAD(P)H-dependent FMN reductase /// NAD(P)H-dependent FMN reductase	5.73237	6.43916	1.1233
	1762223_s_at	c3811	hypothetical protein	6.20285	6.96071	1.12218
	1767479_s_at	bioD /// ynfK	dithiobiotin synthetase /// putative dethiobiotin synthetase	10.0234	11.2396	1.12134
	1769051_s_at	c1546 /// ECs1185	repressor protein /// cI repressor protein	3.78218	4.24084	1.12127
	1762474_s_at	ECs1245 /// ECs2198	MokW protein /// MokW protein	2.44605	2.74064	1.12043
	1765043_at	yqgA	hypothetical protein	5.11285	5.719	1.11855
	1762137_at	ECs2213	hypothetical protein	3.60518	4.03111	1.11814
	1766651_s_at	c2351	hypothetical protein	4.07063	4.54492	1.11651
	1761662_s_at	yhbU /// yhbU	U32 peptidase family protein /// protease yhbU	8.22247	9.17999	1.11645
	1764286_at	c1222	hypothetical protein	2.23941	2.49965	1.11621
	1767894_s_at	fliR /// fliR	flagellar biosynthesis protein FliR /// flagellar export pore protein	8.1128	9.05133	1.11568
	1767542_s_at	ECs2466 /// ynjH /// ynjH /// Z2792	hypothetical protein /// DUF1496 family protein /// hypothetical protein /// hypothetical protein	9.12288	10.1748	1.1153
	1766760_at	ECs1183	hypothetical protein	2.72605	3.0402	1.11524
	1766679_s_at	ECs5374 /// Z0335	hypothetical protein /// hypothetical protein	2.43316	2.71326	1.11512
	1762605_s_at	ECs3158 /// Z3531	hypothetical protein /// hypothetical protein	2.4845	2.76949	1.11471
	1767937_s_at	ECs3272 /// nupC	permease of transport system for 3 nucleosides /// permease of transport system for 3 nucleosides	2.45456	2.73588	1.11461
	1760933_at	c5129	hypothetical protein	6.90877	7.69552	1.11388
	1765596_at	c2814	hypothetical protein	2.14565	2.38831	1.1131
	1761814_s_at	ECs3053 /// yeiJ	transport system permease /// transport system permease	5.21789	5.8068	1.11286
	1766575_s_at	ECs0766 /// Z0897	hypothetical protein /// hypothetical protein	2.83408	3.15212	1.11222
	1765770_s_at	ECs1626 /// ybcV /// Z1879	hypothetical protein /// DLP12 prophage; uncharacterized protein /// envelope protein of prophage CP-933X	6.39506	7.11236	1.11216
	1764648_s_at	c1760 /// ECs1862 /// Z2510	transcriptional repressor /// transcription regulatory protein /// transcriptional repressor	3.14923	3.50103	1.11171
	1760817_at	c1812	hypothetical protein	3.26799	3.63186	1.11135
	1762867_x_at	Z1798	endopeptidase of prophage CP-933N	3.32912	3.69802	1.11081
	1765617_s_at	ECs2226 /// Z2077	hypothetical protein /// hypothetical protein	2.13537	2.36925	1.10953
	1766820_at	ECs3006	C4-type zinc finger protein	3.81595	4.23148	1.10889
	1766019_at	ybcN	DLP12 prophage; uncharacterized protein	6.72678	7.45925	1.10889
	1768791_at	c4549	hypothetical protein	2.3239	2.57649	1.10869
	1764843_at	c1171	hypothetical protein	3.04215	3.37205	1.10844
	1761928_at	c1809	hypothetical protein	3.02682	3.35366	1.10798
	1762742_s_at	ECs0848 /// Z0989	hypothetical protein /// hypothetical protein	4.48458	4.96636	1.10743
	1766188_at	Z4332	cytotoxin	4.80402	5.31938	1.10728
	1762303_s_at	ECs2863 /// wcaB /// wcaB	colanic acid biosynthesis acetyltransferase WcaB /// colanic acid biosynthesis acetyltransferase WcaB /// putative acyl transferase	7.6336	8.45075	1.10705
	1760705_at	c4230	hypothetical protein	5.1278	5.67659	1.10702
	1762559_at	ECs2800	hypothetical protein	4.08668	4.52372	1.10694
	1763182_s_at	ECs5457 /// Z6068	hypothetical protein /// hypothetical protein	3.20195	3.54295	1.1065
	1766884_s_at	c4371	hypothetical protein	6.14942	6.80063	1.1059
	1766748_at	c4805	hypothetical protein	5.5165	6.09998	1.10577
	1765304_at	rhaD	rhamnulose-1-phosphate aldolase	4.11292	4.54784	1.10575
	1762511_s_at	ECs2011 /// ynbB /// ynbB /// Z2318	phosphatidate cytidylyltransferase /// putative CDP-diglyceride synthase /// hypothetical protein /// phosphatidate cytidylyltransferase	7.53969	8.32494	1.10415
	1766784_s_at	c2755	hypothetical protein	4.83739	5.33999	1.1039
	1768401_s_at	c3642	hypothetical protein	2.95348	3.25846	1.10326
	1768780_s_at	ECs5446 /// ECs5452 /// Z2123	hypothetical protein /// hypothetical protein /// hypothetical protein	2.80597	3.09214	1.10199
	1763740_at	yedN	pseudo	7.26583	8.00666	1.10196
	1760804_s_at	ECs4725 /// wzxE	cytochrome /// cytochrome	4.56882	5.03333	1.10167
	1766057_at	malK	maltose/maltodextrin transporter ATP-binding protein	7.01123	7.72244	1.10144
	1760852_s_at	lamB /// lamB	maltoporin /// maltose outer membrane porin (maltoporin)	10.7004	11.7807	1.10096
	1759141_x_at	c0270	hypothetical protein	3.90458	4.29858	1.10091
	1769041_s_at	c2647 /// c2648 /// ECs2926 /// yehK /// yehK	hypothetical protein /// hypothetical protein /// hypothetical protein /// hypothetical protein /// uncharacterized protein	5.96046	6.5619	1.10091
	1765493_at	c3685	hypothetical protein	3.21738	3.54174	1.10082
	1765385_at	c4903	hypothetical protein	6.77936	7.4623	1.10074
	1765899_s_at	dmsA /// dmsA /// dmsA /// ECs0979	anaerobic dimethyl sulfoxide reductase subunit A /// dimethyl sulfoxide reductase, anaerobic, subunit A /// anaerobic dimethyl sulfoxide reductase chain A /// anaerobic dimethyl sulfoxide reductase subunit A	8.80101	9.68707	1.10068
	1760450_s_at	c2068 /// ECs2381 /// ydhY /// Z2702	hypothetical protein /// hypothetical protein /// putative 4Fe-4S ferridoxin-type protein; FNR, Nar, NarP-regulated protein; putative subunit of YdhYVWXUT oxidoreductase complex /// hypothetical protein	7.46418	8.21452	1.10053
	1766416_at	c4610	hypothetical protein	7.38178	8.12316	1.10043
	1765185_s_at	ECs4902 /// Z5547	hypothetical protein /// hypothetical protein	6.56141	7.21861	1.10016
	1764819_s_at	c4909	hypothetical protein	7.92215	8.71395	1.09995
	1764323_s_at	ECs1728 /// narK /// narK /// narK	nitrite extrusion protein /// nitrite extrusion protein /// nitrate/nitrite transporter /// nitrite extrusion protein 1	8.4577	9.29542	1.09905
	1762695_s_at	ECs3968 /// ygjQ	hypothetical protein /// hypothetical protein	4.97716	5.4698	1.09898
	1768166_s_at	c5088 /// ECs5065	hypothetical protein /// hypothetical protein	7.81726	8.58901	1.09872
	1766333_s_at	ECs5081 /// phnJ /// phnJ	protein PhnJ /// phosphonate metabolism protein /// carbon-phosphorus lyase, SAM-dependent	7.70924	8.46322	1.0978
	1766807_at	ECs1392	hypothetical protein	2.98097	3.27225	1.09771
	1766059_s_at	crfC /// ECs5091 /// yjdA	clamp-binding sister replication fork colocalization protein, dynamin-related /// hypothetical protein /// hypothetical protein	9.75485	10.7054	1.09744
	1764028_s_at	c2307 /// ECs2601 /// flhC /// flhC	hypothetical protein /// transcriptional activator FlhC /// transcriptional activator FlhC /// flagellar class II regulon transcriptional activator, with FlhD	9.47002	10.3887	1.09701
	1766505_s_at	ECs1127 /// Z1387	hypothetical protein /// hypothetical protein	2.96136	3.24812	1.09683
	1766907_s_at	ECs4828 /// rhaM /// yiiL	hypothetical protein /// L-rhamnose mutarotase /// hypothetical protein	7.39265	8.10812	1.09678
	1769247_at	c3696	glycerol-3-phosphate cytidyltransferase	3.04562	3.34014	1.0967
	1767865_s_at	ECs3943 /// ttdR /// ygiP	transcriptional activator TtdR /// transcriptional activator of ttdABT /// transcriptional activator TtdR	8.44076	9.25668	1.09666
	1760914_s_at	c4376	hypothetical protein	9.27229	10.1637	1.09614
	1759359_at	ebgA	cryptic beta-D-galactosidase subunit alpha	4.19866	4.60051	1.09571
	1765491_at	yheG	general secretion pathway protein E	4.76283	5.21754	1.09547
	1759178_s_at	ECs3061 /// fruB /// fruB	bifunctional PTS system fructose-specific transporter subunit IIA/HPr protein /// bifunctional PTS system fructose-specific transporter subunit IIA/HPr protein /// fused fructose-specific PTS enzymes: IIA component/HPr component	10.1059	11.0693	1.09533
	1764611_at	yddK	pseudo	5.89099	6.45246	1.09531
	1766287_s_at	ECs0805 /// ECs1170	hypothetical protein /// C4-type zinc finger TraR	2.66131	2.91372	1.09484
	1768640_at	ECs4996	hypothetical protein	4.18738	4.58344	1.09458
	1763672_at	Z2474m	sugar-binding periplasmic protein	4.00789	4.38672	1.09452
	1764912_s_at	c3340 /// c3341	hypothetical protein /// hypothetical protein	3.30602	3.61759	1.09424
	1768407_s_at	c4110	hypothetical protein	6.35785	6.9558	1.09405
	1759649_at	c1882	hypothetical protein	5.99403	6.55327	1.0933
	1765958_at	c3153	outer membrane protein of prophage	3.03923	3.32226	1.09312
	1759427_s_at	c1089	hypothetical protein	9.92084	10.8446	1.09312
	1759541_s_at	ECs0614 /// pheP	phenylalanine transporter /// phenylalanine transporter	6.05836	6.62235	1.09309
	1763009_s_at	c1441	hypothetical protein	7.82757	8.55426	1.09284
	1762191_s_at	malE /// malE /// malE	maltose ABC transporter substrate-binding protein /// maltose ABC transporter periplasmic protein /// maltose transporter subunit	11.1268	12.1549	1.0924
	1761090_s_at	ECs0074 /// yabN	transcriptional regulator SgrR /// transcriptional regulator SgrR	4.18802	4.57494	1.09239
	1761561_s_at	Z3951	hypothetical protein	6.92204	7.5614	1.09237
	1765038_at	c1233	hypothetical protein	3.27582	3.57742	1.09207
	1762059_at	c3614	hypothetical protein	4.42103	4.82797	1.09205
	1759161_s_at	hycB /// hycB	hydrogenase 3, Fe-S subunit /// formate hydrogenlyase subunit 2	6.53753	7.13929	1.09205
	1763555_s_at	ECs1418	hypothetical protein	6.94182	7.58015	1.09196
	1763030_s_at	ECs1297 /// ymdE /// Z1557	hypothetical protein /// pseudo /// hypothetical protein	7.55311	8.24556	1.09168
	1764627_at	c0009	hypothetical protein	4.14108	4.52006	1.09152
	1766342_s_at	ECs2115 /// hipA	hypothetical protein /// DNA-binding regulator	3.87377	4.22819	1.09149
	1760014_at	yedN	pseudo	6.76925	7.38756	1.09134
	1760108_at	c3972	hypothetical protein	2.23007	2.43341	1.09118
	1760948_s_at	Z1206 /// Z1646	hypothetical protein /// hypothetical protein	4.47404	4.88157	1.09109
	1760041_s_at	ECs5018 /// malK /// malK /// malK	maltose/maltodextrin transporter ATP-binding protein /// maltose ABC transporter ATP-binding protein /// fused maltose transport subunit, ATP-binding component of ABC superfamily/regulatory protein /// maltose/maltodextrin transporter ATP-binding protein	10.1423	11.065	1.09098
	1768726_x_at	c2574	hypothetical protein	7.62741	8.32122	1.09096
	1766889_at	c3274	hypothetical protein	2.93645	3.2027	1.09067
	1760770_s_at	ECs3761 /// Z4227	isopentenyl-diphosphate delta-isomerase /// isopentenyl-diphosphate delta-isomerase	3.12163	3.40401	1.09046
	1761196_s_at	c1558 /// ylcG	hypothetical protein /// uncharacterized protein, DLP12 prophage	6.13231	6.68687	1.09043
	1768970_s_at	c2903	hypothetical protein	7.00464	7.63601	1.09014
	1767886_s_at	ECs1788 /// ECs1967 /// ECs2255 /// Z1355 /// Z3335 /// Z6048	hypothetical protein /// hypothetical protein /// hypothetical protein /// hypothetical protein /// hypothetical protein /// hypothetical protein	3.8291	4.17363	1.08998
	1768963_s_at	yehC /// yehC	putative periplasmic pilin chaperone /// fimbrial chaperone yehC	7.04355	7.6757	1.08975
	1768943_s_at	Z4398	hypothetical protein	9.35441	10.1911	1.08945
	1764347_at	ybbQ	2-hydroxy-3-oxopropionate reductase	5.74332	6.25634	1.08932
	1761215_s_at	ECs1321 /// ureD /// ureD_2	hypothetical protein /// urease accessory protein D /// urease accessory protein D	5.0796	5.53219	1.0891
	1766799_s_at	fadE	acyl-CoA dehydrogenase	4.68381	5.101	1.08907
	1766895_s_at	ECs3518 /// Z3954	hypothetical protein /// hypothetical protein	6.61291	7.20077	1.0889
	1761900_s_at	ECs4476 /// mtlD	mannitol-1-phosphate 5-dehydrogenase /// mannitol-1-phosphate 5-dehydrogenase	4.27557	4.65557	1.08888
	1761397_at	hlyC	hemolysin C	3.77097	4.10571	1.08877
	1759596_s_at	c2169	hypothetical protein	6.64436	7.23282	1.08856
	1762120_at	c3605	hypothetical protein	4.35702	4.74051	1.08802
	1767960_s_at	c4338 /// kdgK	hypothetical protein /// 2-dehydro-3-deoxygluconokinase	6.81301	7.40967	1.08758
	1760086_s_at	ECs5415 /// Z1197 /// Z1637	hypothetical protein /// hypothetical protein /// hypothetical protein	4.92773	5.35737	1.08719
	1768549_at	Z1420	hypothetical protein	2.65631	2.88749	1.08703
	1768983_s_at	ECs4560 /// Z5111	protein CesT /// hypothetical protein	3.47814	3.77956	1.08666
	1763746_s_at	ureA	urease subunit gamma	4.47933	4.86666	1.08647
	1762883_s_at	ECs1002 /// ycbJ /// ycbJ /// Z1265	hypothetical protein /// protein kinase-like domain protein /// hypothetical protein /// hypothetical protein	9.60246	10.4322	1.0864
	1761683_s_at	c3666	hypothetical protein	4.89698	5.31957	1.0863
	1767015_at	yfjV	pseudo	7.0582	7.66576	1.08608
	1766963_s_at	ECs0949 /// Z1097	hypothetical protein /// hypothetical protein	2.57718	2.7989	1.08603
	1767438_at	c1522	hypothetical protein	3.54766	3.85253	1.08593
	1765137_at	paaH	3-hydroxyadipyl-CoA dehydrogenase, NAD+-dependent	8.04959	6.13661	0.76235
	1766460_at	gatD	galactitol-1-phosphate dehydrogenase	4.30132	3.35857	0.780823
	1760114_s_at	aroG /// ECs0782	phospho-2-dehydro-3-deoxyheptonate aldolase /// phospho-2-dehydro-3-deoxyheptonate aldolase	4.71439	3.77769	0.801311
	1766729_s_at	ECs1613 /// renD	Ren protein /// pseudo	7.70433	6.25964	0.812483
	1768842_s_at	ECs4921 /// nfi	endonuclease V /// endonuclease V	6.73887	5.50561	0.816993
	1760833_at	c4561	hypothetical protein	3.63021	3.02898	0.83438
	1760941_at	c1424	hypothetical protein	3.78859	3.17241	0.837359
	1761338_s_at	borD /// borW /// ECs1217 /// ECs1625 /// Z1878	DLP12 prophage; putative lipoprotein /// Bor protein of bacteriophage BP-933W /// Bor protein /// Bor protein /// Bor protein of prophage CP-933X	12.9443	10.8487	0.838104
	1768719_at	c0079	hypothetical protein	3.63887	3.04979	0.838114
	1765365_s_at	c1542	lambda ant-restriction protein	3.93405	3.30184	0.839299
	1763811_at	c2165	hypothetical protein	4.98376	4.18679	0.840087
	1759743_s_at	papI /// papI_2	PapI protein /// PapI protein	2.87697	2.43635	0.846847
	1759899_s_at	ECs2755 /// Z3118	hypothetical protein /// hypothetical protein	6.91518	5.86448	0.848059
	1763645_at	c5382	hypothetical protein	4.46188	3.80853	0.853572
	1759876_at	c5386	hypothetical protein	4.87465	4.17363	0.856192
	1768445_s_at	ECs4859 /// hslV	ATP-dependent protease peptidase subunit /// ATP-dependent protease peptidase subunit	4.68546	4.02338	0.858694
	1762524_s_at	ECs2229 /// Z2075	hypothetical protein /// hypothetical protein	3.96665	3.41091	0.859899
	1763371_at	ycdO	hypothetical protein	5.00485	4.3097	0.861104
	1767337_s_at	c4276 /// ECs4349 /// Z4874	regulator /// GntR family transcriptional regulator /// regulator	3.6251	3.12809	0.862899
	1766790_at	hisI	bifunctional phosphoribosyl-AMP cyclohydrolase/phosphoribosyl-ATP pyrophosphatase protein	6.56211	5.67799	0.865269
	1761307_s_at	ECs3173 /// lrhA /// lrhA /// lrhA	LysR family transcriptional regulator /// LysR family transcriptional regulator /// transcriptional repressor of flagellar, motility and chemotaxis genes /// transcriptional regulator lrhA	10.2635	8.88587	0.865773
	1766266_s_at	ECs1990 /// Z3311	host specificity protein /// tail fiber protein of prophage CP-933V	5.73312	4.96482	0.865989
	1767214_s_at	Z0958 /// Z3929	hypothetical protein /// hypothetical protein	4.11628	3.56848	0.866919
	1761723_at	c1486	hypothetical protein	3.9917	3.46185	0.867262
	1761779_s_at	ECs1580 /// Z1841	hypothetical protein /// hypothetical protein	3.98706	3.46722	0.869618
	1762376_at	yhgG	hypothetical protein	3.16461	2.75432	0.87035
	1768985_at	wcaM	colanic acid biosynthesis protein	3.71577	3.23403	0.870353
	1766146_at	c5041	transport sensor protein	5.77506	5.02779	0.870604
	1767772_s_at	ECs4209 /// yhfK /// yhfK	hypothetical protein /// hypothetical protein /// putative transporter, FUSC superfamily inner membrane protein, tandem domains	10.0804	8.77715	0.870717
	1765028_s_at	ECs1070 /// Z1334	hypothetical protein /// hypothetical protein	3.75361	3.276	0.87276
	1764554_s_at	c4250	hypothetical protein	3.32376	2.90088	0.872769
	1764730_s_at	ECs4557 /// sepL	SepL /// hypothetical protein	3.94956	3.45146	0.873885
	1763754_at	c5164	hypothetical protein	4.32583	3.78113	0.874081
	1761789_s_at	metL	bifunctional aspartate kinase II/homoserine dehydrogenase II	4.46784	3.91461	0.876175
	1762005_at	c1470	hypothetical protein	4.2298	3.71047	0.877222
	1767673_at	mrp	ATPase	5.14285	4.51317	0.877562
	1761547_at	Z3619	hypothetical protein	2.69523	2.36675	0.878126
	1768830_s_at	c4571	hypothetical protein	5.12552	4.51145	0.880193
	1759208_at	c3149	hypothetical protein	3.40195	2.9953	0.880467
	1768429_s_at	ECs3216 /// Z3595	hypothetical protein /// hypothetical protein	4.13581	3.64176	0.880543
	1765426_at	argG	argininosuccinate synthase	8.04108	7.08417	0.880997
	1767769_s_at	c0268 /// c1529 /// c2509 /// c3608 /// c5145	hypothetical protein /// hypothetical protein /// insertion sequence ATP-binding protein /// hypothetical protein /// hypothetical protein	5.77522	5.08965	0.881291
	1765323_s_at	ECs0475 /// ispA	geranyltranstransferase /// geranyltranstransferase	7.46967	6.58403	0.881436
	1769162_at	c0014	hypothetical protein	3.09942	2.73196	0.881443
	1765121_at	nmpC	outer membrane porin protein nmpC	5.27302	4.6543	0.882662
	1764270_s_at	ECs0289 /// Z0324	integrase /// integrase for prophage CP-933I	4.91814	4.34566	0.883598
	1766603_s_at	ECs1959 /// ECs2190 /// ECs2265 /// ECs2749 /// Z1347 /// Z2106 /// Z2379 /// Z3109 /// Z6056	hypothetical protein /// hypothetical protein /// hypothetical protein /// hypothetical protein /// hypothetical protein /// hypothetical protein /// hypothetical protein /// hypothetical protein /// hypothetical protein	6.31395	5.57904	0.883605
	1766744_at	c3029	RatA-like protein	6.89346	6.09742	0.884522
	1766248_at	metE	5-methyltetrahydropteroyltriglutamate--homocysteine S-methyltransferase	7.8321	6.92853	0.884633
	1764051_s_at	ECs2895 /// gatC	PTS system galactitol-specific enzyme IIC /// PTS system galactitol-specific enzyme IIC	6.51357	5.76377	0.884885
	1761200_at	ndh	NADH dehydrogenase	5.24704	4.64616	0.885481
	1760357_s_at	ECs1761 /// ECs2284 /// Z2039 /// Z6078	DicB /// inhibitor of cell division /// regulator of cell division encoded by prophage CP-933O /// inhibitor of cell division encoded by cryptic prophage CP-933P	3.99403	3.53694	0.885556
	1765844_at	iutA	IutA protein	6.45314	5.71787	0.88606
	1764354_at	c0808	hypothetical protein	3.22253	2.85618	0.886314
	1763424_s_at	ECs0606 /// Z0706	hypothetical protein /// hypothetical protein	5.82831	5.1672	0.886569
	1760187_at	codA	cytosine deaminase	6.26632	5.55797	0.88696
	1760775_at	c2897	Type 1 fimbriae regulatory protein fimB	3.61135	3.2035	0.887064
	1768464_at	c3630	hypothetical protein	4.2999	3.81477	0.887177
	1761632_at	c1184	hypothetical protein	3.18877	2.82938	0.887294
	1766087_at	c4769	hypothetical protein	5.97367	5.30445	0.887971
	1767969_at	Z2400	represssor protein encoded within prophage CP-933R	4.84764	4.30607	0.888282
	1764688_at	Z1817	hypothetical protein	4.83197	4.2925	0.888353
	1767535_at	c1269	hypothetical protein	5.98645	5.31877	0.888467
	1763288_at	ydiJ	hypothetical protein	6.54677	5.8166	0.888469
	1761459_s_at	Z1184 /// Z1623	hypothetical protein /// hypothetical protein	3.37978	3.00789	0.889966
	1759476_at	c3045	hypothetical protein	3.54042	3.15175	0.890219
	1766149_s_at	ECs3215 /// yfcB	N5-glutamine S-adenosyl-L-methionine-dependent methyltransferase /// N5-glutamine S-adenosyl-L-methionine-dependent methyltransferase	6.52756	5.81703	0.891149
	1764597_at	c5161	hypothetical protein	6.67128	5.95075	0.891996
	1763441_at	c4311	hypothetical protein	2.97023	2.65054	0.892371
