# Supplementary material for: Influence of Glucose Availability and CRP Acetylation on the Genome-Wide Transcriptional Response of Escherichia coli: Assessment by an Optimized Factorial Microarray Analysis
Source: Front Microbiol. 2018 May 23;9:941. doi: 10.3389/fmicb.2018.00941 (PMC5974110; doi:10.3389/fmicb.2018.00941)
Supplement: Table S11 — Differential genes transcribed in E. coli carrying Δcrp(R-type) mutation during exponential growth phase with and without correction by ΔN. [file Supplementary_TABLE_S11.xlsx]

## Sheet: sheet 1
TOTAL LIST OF GENES DIFFERENTIALLY DYSREGULATED DURING THE EXPONENTIAL PHASE										LIST OF DIFFERENTIAL GENES UP-REGULATED DURING THE EXPONENTIAL PHASE									LIST OF DIFFERENTIAL GENES DOWN-REGULATED DURING THE EXPONENTIAL PHASE
DRIVEN BY THE CRP(R-type) MUTANT (red cells show the genes supossedly invalidated										DRIVEN EXCLUSIVELY BY THE CRP(R-type) MUTANT AFTER EXCLUDING ONLY									DRIVEN EXCLUSIVELY BY THE CRP(R-type) MUTANT AFTER EXCLUDING ONLY
due to its over- or under-expression in the N-mutant with respect to the wild type strain)										THE GENES BELONGING TO THE OPERON paaABCDEFGHIJK									THE GENES BELONGING TO THE OPERON paaABCDEFGHIJK
	Probe Set ID	Gene Symbol	Gene Title	M(R-Exponential)	M(WT-Exponential)	(R/WT)exponential					Probe-ID	Gene Symbol	Gene Title	M(R-Exponential)	M(WT-Exponential)	(R/WT)exponential			Probe Set ID	Gene Symbol	Gene Title	M(R-Exponential)	M(WT-Exponential)	(R/WT)exponential
	1765606_at	paaI	hydroxyphenylacetyl-CoA thioesterase	12.9392	8.86008	1.4604					1759844_at	kpsS	KpsS protein	5.38808	4.46313	1.20724			1761901_s_at	ECs3071 /// yejE	transport system permease /// transport system permease	3.40792	4.16917	0.817409
	1768616_at	paaJ	3-oxoadipyl-CoA/3-oxo-5,6-dehydrosuberyl-CoA thiolase	12.6421	9.26333	1.36474					1759420_s_at	ECs1986 /// Z3314	tail assembly protein /// tail component of prophage CP-933V	4.60369	3.90509	1.17889			1759223_at	ECs1569	hypothetical protein	2.41219	2.86794	0.841088
	1763138_s_at	c0839	hypothetical protein	8.68398	6.41375	1.35396					1768436_s_at	isrC	ncRNA	10.2784	8.76127	1.17317			1763483_at	Z1441	hypothetical protein	2.7083	3.19938	0.846508
	1761549_s_at	flgF /// flgF	flagellar component of cell-proximal portion of basal-body rod /// flagellar basal body rod protein FlgF	10.0483	7.53677	1.33323					1760040_at	flu	CP4-44 prophage; antigen 43 (Ag43) phase-variable biofilm formation autotransporter	10.848	9.26604	1.17072			1769058_s_at	ECs0290 /// Z0325	hypothetical protein /// hypothetical protein	2.29048	2.69429	0.850123
	1764241_s_at	fliD /// fliD	flagellar filament capping protein /// flagellar capping protein	10.6882	8.07568	1.3235					1764991_s_at	c3275	hypothetical protein	3.96364	3.41954	1.15911			1768114_at	c1675	hypothetical protein	2.252	2.62283	0.858615
	1765040_s_at	flgI /// flgI	putative flagellar basal body protein /// flagellar basal body P-ring biosynthesis protein FlgA	9.62571	7.28518	1.32127					1763094_at	ycfZ	hypothetical protein	4.92095	4.27229	1.15183			1764552_s_at	ECs2210 /// Z2089	hypothetical protein /// hypothetical protein	3.64315	4.24188	0.858853
	1766991_s_at	c2300 /// ECs2595 /// tap	hypothetical protein /// methyl-accepting protein IV /// methyl-accepting protein IV	10.9998	8.33622	1.31952					1764169_s_at	ECs4336 /// Z4861	hypothetical protein /// hypothetical protein	6.16428	5.35288	1.15158			1761278_s_at	ECs0493 /// lon	DNA-binding ATP-dependent protease La /// DNA-binding ATP-dependent protease La	4.74196	5.42559	0.873998
	1763270_at	paaK	phenylacetyl-CoA ligase	12.5904	9.55742	1.31734					1768383_s_at	ECs5565 /// Z5490	hypothetical protein /// hypothetical protein	2.65432	2.30621	1.15095			1765919_at	c2513	hypothetical protein	3.65565	4.15865	0.879048
	1766202_s_at	ECs2595 /// tap	methyl-accepting protein IV /// methyl-accepting protein IV	11.3155	8.70746	1.29952					1759686_s_at	ECs2838 /// fcI	fucose synthetase /// fucose synthetase	3.86934	3.37939	1.14498			1765639_at	ycbP	NAD(P)H-dependent FMN reductase	1.99751	2.26529	0.881792
	1767885_at	fliC	flagellar filament structural protein (flagellin)	13.3786	10.3265	1.29556					1763526_s_at	ECs5088 /// phnC	phosphonate/organophosphate ester transporter subunit /// phosphonate/organophosphate ester transporter subunit	4.50847	3.95499	1.13994			1763604_s_at	ECs4653 /// Z5211	hypothetical protein /// hypothetical protein	2.99028	3.37941	0.884853
	1768914_s_at	ECs2596 /// tar	methyl-accepting chemotaxis protein II /// methyl-accepting chemotaxis protein II	11.9376	9.26934	1.28786					1761963_s_at	ECs4356 /// Z4882	HicB-like protein /// hypothetical protein	4.88519	4.28855	1.13912			1765614_x_at	c4250	hypothetical protein	2.47488	2.79316	0.886052
	1759302_s_at	cheW /// ECs2597	purine-binding chemotaxis protein /// purine-binding chemotaxis protein	12.22	9.63249	1.26863					1766379_at	rfaH	transcriptional activator RfaH	3.78444	3.32999	1.13647			1760200_s_at	ECs1093 /// ECs2184 /// ECs2739 /// Z2369	endopeptidase /// endopeptidase /// endopeptidase /// endopeptidase Rz of prophage CP-933R	3.46973	3.91474	0.886323
	1767019_s_at	ECs2612 /// yecR /// yecR /// Z2959	hypothetical protein /// lipoprotein, function unknown /// hypothetical protein /// hypothetical protein	8.76038	6.9508	1.26034					1762715_s_at	c0270 /// c1286	hypothetical protein /// hypothetical protein	4.05433	3.57141	1.13522			1764925_s_at	papG /// papG_2	PapG protein /// PapG protein	3.18941	3.59192	0.887939
	1761277_s_at	ycgR /// ycgR	flagellar velocity braking protein, c-di-GMP-regulated /// hypothetical protein	10.5087	8.35006	1.25851					1767382_s_at	ECs0023 /// Z0023	fimbrial chaperone /// chaperone protein	4.78709	4.23328	1.13082			1766289_x_at	ECs2190	hypothetical protein	5.32443	5.98861	0.889092
	1769102_s_at	ECs2588 /// flhE /// flhE	flagellar protein /// flagellar protein /// proton seal during flagellar secretion	8.6765	6.92906	1.25219					1764753_x_at	c3362	hypothetical protein	2.99818	2.65136	1.13081			1766504_s_at	ECs1082 /// Z1784	hypothetical protein /// hypothetical protein	2.7747	3.11827	0.88982
	1766750_s_at	cheA /// cheA /// ECs2598	chemotaxis protein CheA /// fused chemotactic sensory histidine kinase in two-component regulatory system with CheB and CheY: sensory histidine kinase/signal sensing protein /// chemotaxis protein CheA	11.7105	9.36037	1.25108					1767240_s_at	ECs0022 /// Z0022	outer membrane usher protein /// usher protein	4.82223	4.26785	1.1299			1759275_at	ECs1567	hypothetical protein	2.56338	2.87964	0.890174
	1763982_s_at	ECs2600 /// motA /// motA	flagellar motor protein MotA /// flagellar motor protein MotA /// proton conductor component of flagella motor	10.9016	8.74915	1.24601					1760966_s_at	c1277 /// c3667	hypothetical protein /// hypothetical protein	6.76869	5.99854	1.12839			1760851_s_at	ECs2845 /// wbdN	glycosyl transferase family protein /// glycosyl transferase	3.36093	3.77553	0.890186
	1761245_s_at	flgK /// flgK	flagellar hook-associated protein FlgK /// flagellar hook-filament junction protein 1	10.8965	8.76347	1.2434					1764492_at	Z2994	hypothetical protein	2.89249	2.5661	1.12719			1766735_s_at	c3641	hypothetical protein	3.42131	3.82998	0.893297
	1764851_s_at	cheY /// cheY /// ECs2592	chemotaxis regulatory protein CheY /// chemotaxis regulator transmitting signal to flagellar motor component /// chemotaxis regulatory protein CheY	12.0543	9.73458	1.2383					1761328_at	Z1386	hypothetical protein	2.57362	2.28519	1.12622			1767726_at	ECs1312	complement resistance protein	2.97791	3.33345	0.893341
	1760643_s_at	flgD /// flgD	flagellar basal body rod modification protein /// flagellar hook assembly protein	12.096	9.76959	1.23813					1768625_at	c1456	tail fiber component V of prophage	5.48982	4.88372	1.12411			1759889_at	c1357	hypothetical protein	5.10487	5.71073	0.893909
	1763490_s_at	fliA /// fliA	flagellar biosynthesis sigma factor /// RNA polymerase, sigma 28 (sigma F) factor	12.0604	9.75243	1.23665					1761064_at	c5190	hypothetical protein	4.31068	3.84231	1.1219			1762980_s_at	ECs1825 /// Z2565	bfpT-regulated chaperone-like protein /// chaperone protein	4.28068	4.78741	0.894154
	1764033_s_at	fliS /// fliS	flagellar protein FliS /// flagellar protein potentiates polymerization	10.8158	8.75232	1.23576					1765629_s_at	c1433 /// Z1794 /// Z3106	lambdoid prophage DLP12 lysis protein S /// holin protein /// holin protein of prophage CP-933U	3.02186	2.69395	1.12172			1765524_s_at	ECs1169 /// ECs1248 /// ECs3007 /// Z1432 /// Z1501 /// Z3370	hypothetical protein /// hypothetical protein /// hypothetical protein /// hypothetical protein /// hypothetical protein /// hypothetical protein	3.72789	4.16736	0.894543
	1759235_at	flgF	flagellar component of cell-proximal portion of basal-body rod	10.2245	8.27875	1.23503					1759180_x_at	ECs1991 /// Z3310	outer membrane protein /// Lom-like outer membrane protein of prophage CP-933V	7.00213	6.24511	1.12122			1766384_at	murB	UDP-N-acetylenolpyruvoylglucosamine reductase	6.1162	6.83346	0.895037
	1762388_s_at	ECs5315 /// tsr /// tsr	methyl-accepting chemotaxis protein I /// methyl-accepting chemotaxis protein I, serine sensor receptor /// methyl-accepting chemotaxis protein I	11.6536	9.44121	1.23433					1761853_s_at	ECs1122 /// ECs1649 /// ECs1991 /// ECs2160 /// ECs2232 /// ECs2718 /// lomU /// Z1381 /// Z2146 /// Z2343 /// Z3310	outer membrane protein /// membrane protein /// outer membrane protein /// outer host membrane protein /// outer membrane protein /// outer membrane protein /// prophage protein /// outer membrane protein Lom encoded by cryptic prophage CP-933M /// outer	4.99135	4.46551	1.11776			1765818_s_at	ECs1996 /// ECs2154 /// Z2151 /// Z2337	hypothetical protein /// hypothetical protein /// hypothetical protein /// hypothetical protein	3.22837	3.59882	0.897064
	1762105_s_at	flgB /// flgB	flagellar basal-body rod protein FlgB /// flagellar component of cell-proximal portion of basal-body rod	12.6144	10.2498	1.23069					1766323_s_at	ECs3506 /// Z3937	lipoprotein /// hypothetical protein	4.78917	4.28562	1.1175			1767466_s_at	ECs1273 /// Z1530	FidL-like protein /// hypothetical protein	4.10088	4.56851	0.897641
	1765504_s_at	cheZ /// cheZ /// ECs2591	chemotaxis regulator CheZ /// chemotaxis regulator, protein phosphatase for CheY /// chemotaxis protein CheZ	11.3176	9.20742	1.22919					1764508_s_at	ECs3488 /// Z3921	hypothetical protein /// hypothetical protein	4.44933	3.98596	1.11625			1764970_x_at	c1538	hypothetical protein	4.02152	4.47949	0.897762
	1768710_s_at	flgL /// flgL	flagellar hook-associated protein FlgL /// flagellar hook-filament junction protein	11.3214	9.25601	1.22314					1764988_s_at	c1766 /// ECs1866 /// Z2503	membrane transporter /// membrane transport protein /// membrane transport protein	5.01685	4.50379	1.11392			1768973_s_at	ECs3095 /// napA	nitrate reductase catalytic subunit /// nitrate reductase catalytic subunit	5.02807	5.60058	0.897777
	1767171_s_at	motB /// motB	flagellar motor protein MotB /// protein that enables flagellar motor rotation	11.2624	9.21084	1.22274					1764276_s_at	c2749	hypothetical protein	2.98841	2.6865	1.11238			1763178_at	intC	prophage integrase	5.31203	5.91599	0.89791
	1765046_s_at	ECs4405 /// yhjH /// yhjH	EAL domain-containing protein /// diguanylate phosphodiesterase /// cyclic-di-GMP phosphodiesterase, FlhDC-regulated	10.4969	8.59235	1.22166					1763149_at	yeeR	CP4-44 prophage; putative membrane protein	9.28716	8.3525	1.1119			1767757_s_at	ECs3275 /// yfeD	hypothetical protein /// hypothetical protein	3.3803	3.76446	0.897951
	1763410_s_at	fliD	flagellar capping protein	7.6564	6.26912	1.22129					1760221_at	yiaH	hypothetical protein	4.45004	4.00219	1.1119			1766296_s_at	ECs3010 /// Z3372	hypothetical protein /// hypothetical protein	4.64762	5.17541	0.898019
	1768120_s_at	flgC /// flgC	flagellar basal body rod protein FlgC /// flagellar component of cell-proximal portion of basal-body rod	12.3519	10.1253	1.2199					1767654_s_at	ECs2141 /// ydeF	MFS-type transporter YdeE /// MFS-type transporter YdeE	5.16362	4.6531	1.10972			1767830_at	c2163	hypothetical protein	4.45331	4.95839	0.898136
	1760787_s_at	flgE /// flgE	flagellar hook protein FlgE /// flagellar hook protein	12.1658	9.99	1.2178					1765531_at	c3205	hypothetical protein	3.56284	3.22039	1.10634			1764738_at	c0361	cytoplasmic membrane export protein	3.92237	4.36599	0.898393
	1768112_at	flgE	flagellar hook protein	12.3786	10.1722	1.21691					1765762_s_at	c3170	capsid protein of prophage	6.66304	6.0233	1.10621			1761183_s_at	ECs4642 /// Z5199	hypothetical protein /// hypothetical protein	3.01087	3.35086	0.898535
	1765173_s_at	cheB /// cheB /// ECs2593	chemotaxis-specific methylesterase /// fused chemotaxis regulator: protein-glutamate methylesterase in two-component regulatory system with CheA /// chemotaxis-specific methylesterase	10.9528	9.01863	1.21446					1767374_at	emrB	multidrug resistance protein B	5.29678	4.78987	1.10583			1768907_at	c1259	hypothetical protein	2.76949	3.08198	0.898605
	1767435_s_at	flgG /// flgG	flagellar basal body rod protein FlgG /// flagellar component of cell-distal portion of basal-body rod	11.5411	9.50937	1.21365					1760258_s_at	ECs3487 /// Z3920	hypothetical protein /// hypothetical protein	4.32568	3.91918	1.10372			1765430_s_at	c1580 /// c3163 /// Z1894	tail protein /// tail component of prophage /// tail component of prophage CP-933X	3.3643	3.73945	0.899677
	1760164_s_at	cheR /// cheR /// ECs2594	chemotaxis methyltransferase CheR /// chemotaxis regulator, protein-glutamate methyltransferase /// chemotaxis methyltransferase CheR	10.5521	8.71031	1.21145					1767156_at	c4214	major fimbrial subunit	4.27152	3.87085	1.10351			1767662_s_at	ECs0837 /// Z0975	tail length tape measure protein /// tail component of prophage CP-933K	5.62432	6.24762	0.900233
	1768910_s_at	fliL /// fliL /// fliL	flagellar basal body protein FliL /// flagellar basal body-associated protein FliL /// flagellar biosynthesis protein	11.4221	9.45095	1.20857					1765302_at	ECs1576	hypothetical protein	4.4293	4.01409	1.10344			1764391_s_at	c1563 /// ECs1215 /// ECs1623 /// rzpD /// Z1473 /// Z1877	Rz endopeptidase from lambdoid prophage DLP12 /// endopeptidase /// endopeptidase /// DLP12 prophage; putative murein endopeptidase /// endopeptidase Rz of bacteriophage BP-933W /// endopeptidase of prophage CP-933X	7.86513	8.7365	0.900261
	1759844_at	kpsS	KpsS protein	5.38808	4.46313	1.20724					1763245_at	Z1518	hypothetical protein	3.50777	3.17935	1.1033			1761264_s_at	ECs2643 /// Z2989	tail protein /// hypothetical protein	5.456	6.05951	0.900403
	1760453_s_at	ECs2660 /// fliZ /// fliZ	flagella biosynthesis protein FliZ /// flagella biosynthesis protein FliZ /// RpoS antagonist; putative regulator of FliA activity	11.4106	9.45277	1.20711					1760654_at	Z0373	hypothetical protein	2.9132	2.64083	1.10314			1768458_at	c1270	hypothetical protein	4.29478	4.76653	0.901029
	1767519_s_at	ECs2448 /// ves /// ydjR /// Z2774	hypothetical protein /// cold- and stress-inducible protein /// hypothetical protein /// hypothetical protein	9.79713	8.12089	1.20641					1765457_x_at	Z0431	hypothetical protein	4.86226	4.41589	1.10108			1765804_at	c0316	hypothetical protein	4.1887	4.63704	0.903313
	1765241_s_at	fliN /// fliN	flagellar motor switch protein FliN /// flagellar motor switching and energizing component	11.2014	9.30145	1.20427					1768372_s_at	c4522	hypothetical protein	6.149	5.58506	1.10097			1765460_s_at	ECs1281 /// Z1539	hypothetical protein /// hypothetical protein	2.36913	2.61897	0.904601
	1768045_s_at	flgH /// flgH	flagellar basal body L-ring protein /// flagellar protein of basal-body outer-membrane L ring	10.8	8.9726	1.20366					1768621_s_at	ECs3731 /// Z4195	EivA /// type III secretion apparatus protein	3.99048	3.62541	1.1007			1768472_at	ECs0275	Cro	4.07623	4.50508	0.904808
	1762983_s_at	ECs1448 /// flgN /// flgN	flagella synthesis protein FlgN /// flagellar synthesis protein FlgN /// export chaperone for FlgK and FlgL	11.6818	9.70992	1.20308					1765264_at	gcvP	glycine dehydrogenase	7.40483	6.72807	1.10059			1766813_at	acrF	acriflavin resistance protein F	4.28578	4.73086	0.905919
	1766530_s_at	fliG /// fliG	flagellar motor switch protein G /// flagellar motor switching and energizing component	10.753	8.96053	1.20004					1759350_s_at	c0427 /// ECs0351 /// Z0391	hypothetical protein /// hypothetical protein /// hypothetical protein	5.32825	4.84133	1.10058			1763327_s_at	ECs4490 /// yibO	phosphoglyceromutase /// phosphoglyceromutase	3.89714	4.29977	0.906359
	1761538_at	flxA	Qin prophage; uncharacterized protein	11.3113	9.42714	1.19986					1768507_s_at	ECs1409 /// Z1226 /// Z1664	hypothetical protein /// hypothetical protein /// hypothetical protein	4.01985	3.65475	1.0999			1767429_at	c5211	hypothetical protein	3.32876	3.66948	0.907146
	1759460_s_at	Z1816	hypothetical protein	4.21735	3.52466	1.19653					1768815_at	c4770	hypothetical protein	3.23118	2.94064	1.0988			1763024_at	ECs3509	hypothetical protein	3.19449	3.52063	0.907361
	1768555_s_at	ECs1449 /// flgM /// flgM /// flgM	anti-sigma-28 factor FlgM /// anti-sigma-28 factor FlgM /// anti-sigma factor for FliA (sigma 28) /// anti-sigma28 factor FlgM	11.8441	9.89912	1.19648					1761908_s_at	c0670	hypothetical protein	9.58109	8.72499	1.09812			1765139_s_at	c4566 /// c5160	transcriptional regulator YfjR /// transcriptional regulator YfjR	4.15842	4.58258	0.907441
	1763750_s_at	fliF /// fliF	flagellar MS-ring protein /// flagellar basal-body MS-ring and collar protein	10.4369	8.76053	1.19136					1764545_s_at	ECs0307 /// Z0344	hypothetical protein /// hypothetical protein	3.34331	3.04461	1.09811			1766395_at	Z5337	hypothetical protein	2.94442	3.24473	0.907447
	1764070_s_at	fliE /// fliE	flagellar hook-basal body protein FliE /// flagellar basal-body component	10.7128	8.99668	1.19075					1759642_s_at	ECs4333 /// Z4858	hypothetical protein /// hypothetical protein	6.14321	5.59549	1.09789			1769043_s_at	hybD	hydrogenase 2 maturation endopeptidase	4.59041	5.05616	0.907885
	1761189_s_at	fliM /// fliM	flagellar motor switch protein FliM /// flagellar motor switching and energizing component	11.3922	9.58666	1.18834					1763880_s_at	Z1149 /// Z1588	hypothetical protein /// hypothetical protein	5.42476	4.94203	1.09768			1768500_at	c2560	UDP-glucose 4-epimerase	4.38157	4.82202	0.908659
	1762155_s_at	c2356	hypothetical protein	8.58283	7.23026	1.18707					1767342_at	c0261	hypothetical protein	4.75725	4.33491	1.09743			1765172_s_at	ECs2869 /// Z3230	hypothetical protein /// hypothetical protein	2.94127	3.23648	0.908785
	1763116_s_at	flgA /// flgA	flagellar basal body P-ring biosynthesis protein FlgA /// assembly protein for flagellar basal-body periplasmic P ring	11.5387	9.75495	1.18286					1769232_at	c2662	hypothetical protein	5.79899	5.28473	1.09731			1760178_at	c1531	hypothetical protein	4.64768	5.11036	0.909462
	1768078_at	c1437	Rz endopeptidase from lambdoid prophage DLP12	5.35414	4.52995	1.18194					1764353_s_at	c4570 /// ECs2801	hypothetical protein /// hypothetical protein	6.17962	5.63231	1.09717			1769246_s_at	ECs4610 /// Z5163	hypothetical protein /// hypothetical protein	4.01056	4.40856	0.909722
	1759420_s_at	ECs1986 /// Z3314	tail assembly protein /// tail component of prophage CP-933V	4.60369	3.90509	1.17889					1766063_s_at	c0409 /// ECs0331 /// Z0369	oxidoreductase /// NADH-dependent flavin oxidoreductase /// oxidoreductase	4.53505	4.13347	1.09715			1764400_at	Z4183	hypothetical protein	3.12378	3.43202	0.910187
	1767430_s_at	fliP /// fliP	flagellar biosynthesis protein FliP /// flagellar biosynthesis protein	9.62354	8.17161	1.17768					1764185_s_at	c3173 /// ECs1630 /// ECs2179 /// Z1883	DNA packaging protein of prophage /// terminase large subunit /// terminase large subunit /// DNA packaging protein of prophage CP-933X	5.67571	5.17384	1.097			1760698_s_at	ECs3852 /// Z4322	hypothetical protein /// hypothetical protein	4.87007	5.35019	0.910261
	1764908_s_at	ECs1559 /// Z1820	tail assembly protein /// hypothetical protein	4.26374	3.62637	1.17576					1761375_at	sbcC	exonuclease SbcC	4.70346	4.28973	1.09645			1765632_at	yfcN	hypothetical protein	4.9236	5.40892	0.910275
	1768436_s_at	isrC	ncRNA	10.2784	8.76127	1.17317					1767114_s_at	ECs2618 /// Z2967	hypothetical protein /// hypothetical protein	3.39706	3.09915	1.09613			1761546_at	c1205	hypothetical protein	4.80997	5.2826	0.91053
	1760040_at	flu	CP4-44 prophage; antigen 43 (Ag43) phase-variable biofilm formation autotransporter	10.848	9.26604	1.17072					1767982_at	hydG	transcriptional regulatory protein ZraR	6.36436	5.80829	1.09574			1759111_at	kpsM	KpsM protein	4.52249	4.96638	0.91062
	1766980_s_at	fliI	flagellum-specific ATP synthase	10.403	8.88807	1.17044					1761445_s_at	Z2105 /// Z2379	hypothetical protein /// hypothetical protein	5.06226	4.62009	1.0957			1767649_at	ymgC	Blue light, low temperature and stress induced protein	7.70028	8.44857	0.911431
	1762151_s_at	ECs2665 /// fliT /// fliT	flagellar biosynthesis protein FliT /// flagellar biosynthesis protein FliT /// putative flagellar synthesis and assembly chaperone	10.2167	8.73016	1.17028					1768575_at	c4762	permease	5.23453	4.77733	1.0957			1769022_at	c5155	hypothetical protein	2.46531	2.70359	0.911864
	1760053_s_at	fliH /// fliH	flagellar assembly protein H /// negative regulator of FliI ATPase activity	10.6949	9.14101	1.17					1768817_at	ECs1191	hypothetical protein	3.75989	3.43152	1.09569			1765913_at	c2461	hypothetical protein	5.99519	6.57403	0.91195
	1763218_at	Z4177	hypothetical protein	5.96513	5.10083	1.16944					1763702_s_at	ECs4654 /// Z5212	hypothetical protein /// hypothetical protein	2.41222	2.20315	1.0949			1762124_at	c4618	hypothetical protein	4.66141	5.1111	0.912017
	1767827_s_at	ECs0621 /// Z0722	hypothetical protein /// hypothetical protein	3.22277	2.75838	1.16836					1765711_s_at	c0967	hypothetical protein	5.67361	5.18322	1.09461			1766807_at	ECs1392	hypothetical protein	2.71879	2.98097	0.912046
	1760976_s_at	fliJ /// fliJ	flagellar biosynthesis chaperone /// flagellar protein	10.3963	8.91818	1.16574					1761751_at	c4015	ribose ABC transporter permease	5.00461	4.57251	1.0945			1761391_s_at	ECs4427 /// Z4966	fimbrial protein /// fimbrial protein	4.48078	4.90891	0.912784
	1761160_s_at	ECs2686 /// fliO /// fliO	flagellar biosynthesis protein FliO /// flagellar biosynthesis protein FliO /// flagellar biosynthesis protein	10.0349	8.60986	1.16551					1763564_at	c1235	hypothetical protein	3.73082	3.40895	1.09442			1768876_at	c3487	hypothetical protein	2.33018	2.55219	0.913013
	1764657_at	paaY	putative hexapeptide repeat acetyltransferase	11.9448	10.2693	1.16316					1765045_s_at	ECs2626 /// Z2974	hypothetical protein /// hypothetical protein	4.76314	4.35357	1.09408			1761237_at	c5205	hypothetical protein	3.87987	4.2453	0.913921
	1763207_s_at	flgJ /// flgJ	flagellar rod assembly protein/muramidase FlgJ /// flagellar rod assembly protein and murein hydrolase; flagellum-specific muramidase	10.3277	8.88588	1.16226					1767432_s_at	ECs0283 /// Z0314	tail fiber protein /// hypothetical protein	4.14393	3.78797	1.09397			1764840_s_at	ECs1578 /// Z1840	hypothetical protein /// hypothetical protein	3.61902	3.95778	0.914406
	1764991_s_at	c3275	hypothetical protein	3.96364	3.41954	1.15911					1759206_s_at	ECs3830 /// yggV	deoxyribonucleotide triphosphate pyrophosphatase /// deoxyribonucleotide triphosphate pyrophosphatase	8.40863	7.69063	1.09336			1760336_s_at	ECs2603 /// uspC /// yecG	universal stress protein UspC /// universal stress protein /// universal stress protein UspC	8.96978	9.80867	0.914474
	1766226_s_at	flhB /// flhB	flagellar biosynthesis protein FlhB /// flagellin export apparatus, substrate specificity protein	9.82329	8.48237	1.15808					1769066_at	papA_2	PapA protein	3.77262	3.45108	1.09317			1763809_s_at	ECs1058 /// Z1325	hypothetical protein /// hypothetical protein	3.17186	3.4685	0.914476
	1759897_s_at	ECs2682 /// fliK	flagellar hook-length control protein /// flagellar hook-length control protein	10.7819	9.33269	1.15529					1769276_at	Z1663	hypothetical protein	3.06793	2.80693	1.09298			1763321_at	c1217	hypothetical protein	4.05482	4.43278	0.914736
	1760804_s_at	ECs4725 /// wzxE	cytochrome /// cytochrome	5.26313	4.56882	1.15197					1760470_s_at	ECs2724 /// ECs2948 /// Z3083	minor tail protein /// minor tail protein /// tail fiber component M of prophage CP-933U	6.20128	5.67615	1.09252			1759443_s_at	ECs2836 /// manC	mannose-1-phosphate guanylyltransferase /// mannose-1-phosphate guanylyltransferase	4.60607	5.03247	0.91527
	1763094_at	ycfZ	hypothetical protein	4.92095	4.27229	1.15183					1762738_s_at	murD	UDP-N-acetylmuramoyl-L-alanyl-D-glutamate synthetase	3.8145	3.49182	1.09241			1768161_s_at	ECs1961 /// ECs2262 /// ECs2746 /// Z2108 /// Z2377 /// Z3107 /// Z6054	hypothetical protein /// hypothetical protein /// hypothetical protein /// phage protein YjhS encoded within prophage CP-933O /// hypothetical protein /// hypothetical protein /// hypothetical protein	4.35373	4.75391	0.91582
	1764169_s_at	ECs4336 /// Z4861	hypothetical protein /// hypothetical protein	6.16428	5.35288	1.15158					1760126_at	c4848	hypothetical protein	3.18987	2.92008	1.09239			1761284_x_at	c5167	transposase IS629	4.68498	5.11437	0.916042
	1764274_s_at	ECs1422 /// ymdA /// ymdA /// Z1678	hypothetical protein /// uncharacterized protein /// hypothetical protein /// hypothetical protein	10.4226	9.05183	1.15144					1759323_at	folK	2-amino-4-hydroxy-6-hydroxymethyldihydropteridine pyrophosphokinase	4.01483	3.67657	1.09201			1765721_s_at	ECs1246 /// Z1500	hypothetical protein /// hypothetical protein	5.43358	5.92903	0.916437
	1766705_s_at	fliQ /// fliQ	flagellar biosynthesis protein FliQ /// flagellar biosynthesis protein	9.5635	8.30838	1.15107					1763133_s_at	ECs4582 /// escS	EscS /// hypothetical protein	4.05098	3.7097	1.09199			1759590_s_at	relA	GDP/GTP pyrophosphokinase	3.22313	3.5165	0.916574
	1768383_s_at	ECs5565 /// Z5490	hypothetical protein /// hypothetical protein	2.65432	2.30621	1.15095					1767747_s_at	c1469	hypothetical protein	5.8264	5.33576	1.09195			1759530_at	c0392	hypothetical protein	3.41231	3.72153	0.916909
	1760914_s_at	c4376	hypothetical protein	10.6698	9.27229	1.15072					1762528_s_at	ECs4583 /// escR	type III secretion system protein /// type III secretion system protein	3.62493	3.31995	1.09186			1760268_at	c5027	hypothetical protein	5.04307	5.50002	0.916918
	1768791_at	c4549	hypothetical protein	2.67123	2.3239	1.14946					1768861_s_at	ECs1203 /// Z1459	antitermination protein Q /// antitermination protein Q of bacteriophage BP-933W	3.93775	3.60761	1.09151			1768343_s_at	c0288 /// c1272	hypothetical protein /// hypothetical protein	4.64256	5.06313	0.916935
	1762059_at	c3614	hypothetical protein	5.08017	4.42103	1.14909					1765661_at	c3394	hypothetical protein	5.39188	4.94043	1.09138			1768579_at	c3693	hypothetical protein	4.03375	4.3979	0.917199
	1759686_s_at	ECs2838 /// fcI	fucose synthetase /// fucose synthetase	3.86934	3.37939	1.14498					1766533_s_at	ECs3847 /// Z4316	hypothetical protein /// hypothetical protein	7.46079	6.83826	1.09104			1766570_s_at	ECs2357 /// Z2666	hypothetical protein /// hypothetical protein	5.90858	6.441	0.91734
	1767036_at	paaX	transcriptional repressor of phenylacetic acid degradation paa operon, phenylacetyl-CoA inducer	11.6302	10.1602	1.14468					1760810_at	yjcR	multidrug resistance protein MdtN	6.92284	6.34995	1.09022			1764764_at	c0184	hypothetical protein	2.68444	2.92599	0.917447
	1763526_s_at	ECs5088 /// phnC	phosphonate/organophosphate ester transporter subunit /// phosphonate/organophosphate ester transporter subunit	4.50847	3.95499	1.13994					1766081_s_at	ECs1107 /// ECs2733 /// Z2133 /// Z2362	portal protein /// portal protein /// capsid assembly protein of prophage CP-933O /// capsid protein of prophage CP-933R	5.20741	4.77942	1.08955			1768425_s_at	ECs1312 /// Z1135 /// Z1574	complement resistance protein /// complement resistance protein /// complement resistance protein	4.77594	5.20543	0.917493
	1761963_s_at	ECs4356 /// Z4882	HicB-like protein /// hypothetical protein	4.88519	4.28855	1.13912					1764540_s_at	c1423 /// ECs2752 /// Z3116	hypothetical protein /// hypothetical protein /// hypothetical protein	5.2282	4.7992	1.08939			1759735_at	c5374	hypothetical protein	3.95625	4.31128	0.917652
	1763672_at	Z2474m	sugar-binding periplasmic protein	4.56381	4.00789	1.13871					1765333_s_at	ECs3524 /// gabP	gamma-aminobutyrate transporter /// gamma-aminobutyrate transporter	5.55361	5.09816	1.08934			1762667_at	ydiD	short chain acyl-CoA synthetase	4.86802	5.30328	0.917926
	1766379_at	rfaH	transcriptional activator RfaH	3.78444	3.32999	1.13647					1767035_at	c0078	hypothetical protein	2.51641	2.31071	1.08902			1759466_at	livK	leucine-specific binding protein	6.20815	6.76223	0.918062
	1762715_s_at	c0270 /// c1286	hypothetical protein /// hypothetical protein	4.05433	3.57141	1.13522					1767822_at	mchF	microcin H47 secretion ATP-binding protein	4.72173	4.33627	1.08889			1760087_s_at	c0118 /// c0233	hypothetical protein /// hypothetical protein	3.90917	4.25537	0.918643
	1764912_s_at	c3340 /// c3341	hypothetical protein /// hypothetical protein	3.74456	3.30602	1.13265					1762492_s_at	c0008	hypothetical protein	6.51949	5.99225	1.08799			1765872_s_at	yaiL	hypothetical protein	3.54939	3.86237	0.918967
	1764843_at	c1171	hypothetical protein	3.44081	3.04215	1.13105					1759895_at	agp	glucose-1-phosphatase/inositol phosphatase	5.15759	4.7407	1.08794			1766304_s_at	c1490	hypothetical protein	4.50786	4.9048	0.919071
	1767382_s_at	ECs0023 /// Z0023	fimbrial chaperone /// chaperone protein	4.78709	4.23328	1.13082					1765554_s_at	ECs1275 /// Z1533	oxidoreductase /// oxidoreductase	5.8081	5.33869	1.08793			1767759_at	c3203	hypothetical protein	2.67246	2.9064	0.919509
	1764753_x_at	c3362	hypothetical protein	2.99818	2.65136	1.13081					1765243_at	yjeP	hypothetical protein	5.47183	5.03091	1.08764			1766393_s_at	ECs1767 /// Z2047	hypothetical protein /// hypothetical protein	4.85288	5.27673	0.919674
	1767240_s_at	ECs0022 /// Z0022	outer membrane usher protein /// usher protein	4.82223	4.26785	1.1299					1760101_at	c4756	hypothetical protein	3.52641	3.24397	1.08707			1760986_at	yfcA	hypothetical protein	3.65445	3.96714	0.92118
	1767026_at	c0970	hypothetical protein	2.54418	2.25398	1.12875					1765904_at	ECs1060	hypothetical protein	5.59027	5.14694	1.08613			1767739_at	hisB	imidazole glycerol-phosphate dehydratase/histidinol phosphatase	5.7437	6.22988	0.92196
	1765199_at	frwC	fructose-like permease EIIC subunit 2	5.08196	4.50276	1.12863					1760284_s_at	ECs5048 /// yjcF	hypothetical protein /// hypothetical protein	2.98053	2.74466	1.08594			1767963_s_at	ECs1126 /// ECs2715 /// Z1385 /// Z3072	EspF-like protein /// EspF-like protein /// hypothetical protein /// hypothetical protein	4.93712	5.35446	0.922057
	1760966_s_at	c1277 /// c3667	hypothetical protein /// hypothetical protein	6.76869	5.99854	1.12839					1760704_at	c0934	hypothetical protein	5.57036	5.13011	1.08582			1763609_s_at	ECs1114 /// Z2354	tail length tape measure protein /// tail component of prophage CP-933R	3.31331	3.5917	0.92249
	1764492_at	Z2994	hypothetical protein	2.89249	2.5661	1.12719					1766144_at	c4423	hypothetical protein	5.14102	4.73487	1.08578			1768809_s_at	ECs1195 /// ECs2982 /// Z1453 /// Z3351	hypothetical protein /// hypothetical protein /// hypothetical protein /// hypothetical protein	6.35565	6.88602	0.922978
	1761328_at	Z1386	hypothetical protein	2.57362	2.28519	1.12622					1762665_at	wcaK	pyruvyl transferase	5.25837	4.843	1.08577			1769261_s_at	ybcL	kinase inhibitor	5.88848	6.37982	0.922985
	1769215_s_at	ECs3742 /// ygeV	transcriptional regulator /// transcriptional regulator	4.3571	3.87155	1.12542					1766838_at	Z0342	LysR family transcriptional regulator	5.10033	4.69776	1.08569			1759422_at	yjdB	cell division protein	4.41674	4.78512	0.923015
	1768625_at	c1456	tail fiber component V of prophage	5.48982	4.88372	1.12411					1766447_at	c5173	hypothetical protein	3.47191	3.20002	1.08497			1766345_s_at	ECs0424 /// Z0469	flagellin structural protein /// hypothetical protein	3.22867	3.49771	0.92308
	1764028_s_at	c2307 /// ECs2601 /// flhC /// flhC	hypothetical protein /// transcriptional activator FlhC /// transcriptional activator FlhC /// flagellar class II regulon transcriptional activator, with FlhD	10.6409	9.47002	1.12364					1764975_s_at	ECs1896 /// ycjU	beta-phosphoglucomutase /// beta-phosphoglucomutase	6.84564	6.31043	1.08481			1761268_s_at	c0426 /// ECs0349 /// Z0389	hypothetical protein /// hypothetical protein /// hypothetical protein	5.36765	5.8149	0.923086
	1759541_s_at	ECs0614 /// pheP	phenylalanine transporter /// phenylalanine transporter	6.79763	6.05836	1.12202					1762932_s_at	cspB /// cspB	Qin prophage; cold shock protein /// cold shock-like protein cspB	10.0098	9.22885	1.08463			1766602_s_at	c0275 /// c1280	hypothetical protein /// hypothetical protein	6.61905	7.16815	0.923397
	1761064_at	c5190	hypothetical protein	4.31068	3.84231	1.1219					1761677_s_at	focX /// papX	regulatory protein /// PapX protein	2.70104	2.49055	1.08452			1760961_at	c4727	hypothetical protein	4.45668	4.82626	0.923423
	1765629_s_at	c1433 /// Z1794 /// Z3106	lambdoid prophage DLP12 lysis protein S /// holin protein /// holin protein of prophage CP-933U	3.02186	2.69395	1.12172					1762216_at	yphG	hypothetical protein	4.18678	3.86321	1.08376			1760233_s_at	c3523 /// ECs3813 /// Z4282	hypothetical protein /// lipoprotein /// hypothetical protein	4.27628	4.63053	0.923497
	1763969_s_at	ECs5092 /// yjcZ /// yjcZ	hypothetical protein /// hypothetical protein /// YjcZ family protein, mutational suppressor of yhjH motility mutation	9.83668	8.77174	1.12141					1765742_s_at	ECs2481 /// Z2810	kinase /// kinase	2.44408	2.25549	1.08361			1766956_at	betB	betaine aldehyde dehydrogenase	5.52454	5.98166	0.923581
	1759180_x_at	ECs1991 /// Z3310	outer membrane protein /// Lom-like outer membrane protein of prophage CP-933V	7.00213	6.24511	1.12122					1765401_s_at	ECs3228 /// Z3609	hypothetical protein /// hypothetical protein	3.10851	2.86898	1.08349			1765592_s_at	ECs1327 /// ureG /// ureG_2	protein UreG /// urease accessory protein G /// urease accessory protein G	3.99641	4.32555	0.923909
	1767894_s_at	fliR /// fliR	flagellar biosynthesis protein FliR /// flagellar export pore protein	9.08476	8.1128	1.11981					1760374_s_at	ECs1296 /// Z1556	hypothetical protein /// hypothetical protein	5.73712	5.29545	1.08341			1768263_at	ycgW	hypothetical protein	2.53343	2.74166	0.924049
	1761341_at	phnC	phosphonate/organophosphate ester transporter subunit	3.52436	3.14798	1.11956					1763701_x_at	rdlD	ncRNA	8.83281	8.15332	1.08334			1759984_s_at	ECs1386 /// Z1203 /// Z1643	hypothetical protein /// hypothetical protein /// hypothetical protein	3.7596	4.06737	0.924331
	1759369_at	ECs5422	hypothetical protein	4.91037	4.39212	1.118					1760708_at	thiH	thiamine biosynthesis protein ThiH	7.33581	6.77149	1.08334			1760007_s_at	ECs2925 /// yehI	regulator /// regulator	3.54362	3.83287	0.924536
	1761853_s_at	ECs1122 /// ECs1649 /// ECs1991 /// ECs2160 /// ECs2232 /// ECs2718 /// lomU /// Z1381 /// Z2146 /// Z2343 /// Z3310	outer membrane protein /// membrane protein /// outer membrane protein /// outer host membrane protein /// outer membrane protein /// outer membrane protein /// prophage protein /// outer membrane protein Lom encoded by cryptic prophage CP-933M /// outer membrane protein Lom of prophage CP-933O /// outer membrane protein Lom encoded by prophage CP-933R /// Lom-like outer membrane protein of proph…	4.99135	4.46551	1.11776					1760658_s_at	ECs2909 /// Z3271	hypothetical protein /// hypothetical protein	4.4553	4.11484	1.08274			1765793_s_at	ECs2900 /// Z3260	fructose-bisphosphate aldolase /// fructose-bisphosphate aldolase	4.18787	4.52908	0.924663
	1766323_s_at	ECs3506 /// Z3937	lipoprotein /// hypothetical protein	4.78917	4.28562	1.1175					1759152_at	yabN	transcriptional regulator SgrR	5.26839	4.86615	1.08266			1759519_s_at	ECs2461 /// Z2787	transport system permease /// transport system permease	4.16251	4.50134	0.924728
	1760777_s_at	ECs5063 /// yjcQ	multidrug efflux system protein MdtO /// multidrug efflux system protein MdtO	4.82674	4.32176	1.11685					1762916_at	c0363	RTX family exoprotein A gene	5.17943	4.78572	1.08227			1760373_at	c0365	hypothetical protein	2.64123	2.85609	0.924771
	1764508_s_at	ECs3488 /// Z3921	hypothetical protein /// hypothetical protein	4.44933	3.98596	1.11625					1759093_s_at	ECs3240 /// Z3622	resolvase /// resolvase	4.81072	4.4454	1.08218			1762049_at	c5296	hypothetical protein	4.62669	4.99728	0.925842
	1765971_s_at	ECs1020 /// ycbP	NAD(P)H-dependent FMN reductase /// NAD(P)H-dependent FMN reductase	6.39027	5.73237	1.11477					1768904_s_at	c4567 /// c5159	hypothetical protein /// hypothetical protein	5.06172	4.67741	1.08216			1764383_at	yidE	hypothetical protein	6.38456	6.89554	0.925897
	1764988_s_at	c1766 /// ECs1866 /// Z2503	membrane transporter /// membrane transport protein /// membrane transport protein	5.01685	4.50379	1.11392					1766072_at	yneF	hypothetical protein	4.84139	4.47478	1.08193			1761082_s_at	srlR	DNA-binding transcriptional repressor SrlR	3.70313	3.999	0.926015
	1766287_s_at	ECs0805 /// ECs1170	hypothetical protein /// C4-type zinc finger TraR	2.9624	2.66131	1.11314					1764053_at	Z0345	hypothetical protein	3.6795	3.40186	1.08162			1762661_at	c2401	hypothetical protein	4.4685	4.8252	0.926076
	1764276_s_at	c2749	hypothetical protein	2.98841	2.6865	1.11238					1762775_at	rfaC	ADP-heptose:LPS heptosyl transferase I	4.67778	4.32539	1.08147			1768868_at	c4510	hypothetical protein	4.03838	4.35927	0.92639
	1763149_at	yeeR	CP4-44 prophage; putative membrane protein	9.28716	8.3525	1.1119					1766721_at	ECs5480	hypothetical protein	3.18542	2.9458	1.08134			1759398_s_at	ECs2979 /// Z3348	hypothetical protein /// hypothetical protein	3.45	3.72385	0.92646
	1760221_at	yiaH	hypothetical protein	4.45004	4.00219	1.1119					1767926_at	c1258	hypothetical protein	2.60332	2.40785	1.08118			1768558_s_at	ECs2843 /// wbdO	glycosyl transferase family protein /// glycosyl transferase	3.35447	3.62002	0.926644
	1767654_s_at	ECs2141 /// ydeF	MFS-type transporter YdeE /// MFS-type transporter YdeE	5.16362	4.6531	1.10972					1766446_s_at	c1455 /// ECs2170	tail component of prophage /// minor tail protein	6.13622	5.67671	1.08095			1767313_s_at	ECs0801	excisionase	3.69397	3.98621	0.926687
	1765830_at	fadL	long-chain fatty acid outer membrane transporter	5.10172	4.60362	1.1082					1761019_at	c5195	hypothetical protein	4.2658	3.94823	1.08043			1767815_s_at	ECs3032 /// Z3395	regulatory protein /// regulator	3.84662	4.15012	0.926868
	1760817_at	c1812	hypothetical protein	3.61853	3.26799	1.10726					1763772_s_at	cspG /// cspG /// ECs1145	cold shock protein CspG /// cold shock protein homolog, cold-inducible /// cold shock protein CspG	9.96177	9.22283	1.08012			1766020_s_at	c1210	hypothetical protein	4.38444	4.72994	0.926953
	1766612_at	c0339	hypothetical protein	5.30302	4.78992	1.10712					1760924_at	c5334	hypothetical protein	6.18901	5.73003	1.0801			1765790_s_at	Z0946	integrase encoded by prophage CP-933K; partial	4.63551	5.00064	0.926982
	1761215_s_at	ECs1321 /// ureD /// ureD_2	hypothetical protein /// urease accessory protein D /// urease accessory protein D	5.62016	5.0796	1.10642					1767063_at	c0301	hypothetical protein	4.57189	4.2329	1.08008			1760962_at	ybdL	aminotransferase	4.08407	4.40538	0.927066
	1762137_at	ECs2213	hypothetical protein	3.98863	3.60518	1.10636					1759183_at	Z4187	type III secretion apparatus protein	3.42111	3.16804	1.07988			1762491_s_at	ECs2633 /// Z2978	phage replication protein /// replication protein for prophage CP-933T	6.22948	6.718	0.927283
	1765531_at	c3205	hypothetical protein	3.56284	3.22039	1.10634					1759866_s_at	ECs0934 /// potF	putrescine ABC transporter periplasmic-binding protein /// putrescine ABC transporter periplasmic-binding protein	6.11284	5.66198	1.07963			1768527_at	ECs4984	tail protein	5.37595	5.79728	0.927323
	1765762_s_at	c3170	capsid protein of prophage	6.66304	6.0233	1.10621					1760291_s_at	ECs0428 /// yaiW	hypothetical protein /// hypothetical protein	5.21279	4.83034	1.07918			1766678_s_at	ECs4249 /// yhgF	hypothetical protein /// hypothetical protein	6.86664	7.40448	0.927362
	1767374_at	emrB	multidrug resistance protein B	5.29678	4.78987	1.10583					1761827_s_at	c4523	hypothetical protein	4.72282	4.37731	1.07893			1762103_at	c1430	hypothetical protein	2.34008	2.52335	0.927369
	1766019_at	ybcN	DLP12 prophage; uncharacterized protein	7.43448	6.72678	1.10521					1762659_at	ECs4956	hypothetical protein	6.23687	5.78179	1.07871			1761625_at	ECs2227	hypothetical protein	2.3147	2.49502	0.927729
	1761949_s_at	c4984 /// ECs5001 /// Z5616	sorbose PTS component /// sorbose-permease PTS system IIB component /// sorbose PTS component	3.67797	3.32831	1.10505					1765374_at	c5149	hypothetical protein	4.9865	4.62321	1.07858			1759819_at	c5061	hypothetical protein	5.37679	5.7955	0.927751
	1768407_s_at	c4110	hypothetical protein	7.01936	6.35785	1.10405					1764744_s_at	c4572	hypothetical protein	3.49817	3.24366	1.07846			1768784_s_at	ECs1948 /// Z2394	hypothetical protein /// hypothetical protein	5.72489	6.17034	0.927807
	1760258_s_at	ECs3487 /// Z3920	hypothetical protein /// hypothetical protein	4.32568	3.91918	1.10372					1764423_s_at	ECs3382 /// Z3783	anaerobic dimethyl sulfoxide reductase chain C /// dimethyl sulfoxide reductase subunit C	4.44167	4.11927	1.07827			1768777_at	c3276	hypothetical protein	4.87351	5.25213	0.92791
	1766820_at	ECs3006	C4-type zinc finger protein	4.21095	3.81595	1.10351					1760372_at	c4735	hypothetical protein	4.20747	3.90289	1.07804			1759279_at	Z1447	repressor protein CI of bacteriophage BP-933W	4.41791	4.76075	0.927988
	1767156_at	c4214	major fimbrial subunit	4.27152	3.87085	1.10351					1760356_s_at	c0651 /// c1474	hypothetical protein /// hypothetical protein	7.57869	7.03131	1.07785			1766852_at	mchD	MchD protein	3.00173	3.2346	0.928006
	1765302_at	ECs1576	hypothetical protein	4.4293	4.01409	1.10344					1761109_at	c4363	hypothetical protein	7.18465	6.66664	1.0777			1759234_s_at	c2504	hypothetical protein	5.37028	5.786	0.92815
	1767439_s_at	c1846 /// ECs2026 /// trg /// trg	hypothetical protein /// methyl-accepting chemotaxis protein III /// methyl-accepting chemotaxis protein III, ribose sensor receptor /// methyl-accepting chemotaxis protein III, ribose and galactose sensor receptor	9.17967	8.31981	1.10335					1768905_s_at	abrB /// ECs0740	transporter /// transporter	5.38188	4.99405	1.07766			1763967_at	c2411	DNA-binding protein H-NS	4.89768	5.27621	0.928257
	1763245_at	Z1518	hypothetical protein	3.50777	3.17935	1.1033					1764453_s_at	ECs2061 /// Z2259	protein RhsE /// Rhs element protein	5.48346	5.08852	1.07761			1762587_s_at	ECs0830 /// Z0968	hypothetical protein /// hypothetical protein	6.34717	6.83756	0.92828
	1760654_at	Z0373	hypothetical protein	2.9132	2.64083	1.10314					1759903_at	c1219	transposase	4.18804	3.88667	1.07754			1767651_at	c1575	capsid protein of prophage	3.89974	4.20021	0.928464
	1759416_s_at	ECs2978 /// Z3347	hypothetical protein /// hypothetical protein	3.11083	2.81999	1.10314					1759791_at	c1292	hypothetical protein	5.32646	4.94321	1.07753			1767245_at	ECs1365	hypothetical protein	2.97191	3.20037	0.928614
	1759649_at	c1882	hypothetical protein	6.61054	5.99403	1.10285					1763240_s_at	c3603	hypothetical protein	5.50349	5.10814	1.0774			1768693_at	c2468	polyketide synthase	4.4546	4.79556	0.928901
	1762120_at	c3605	hypothetical protein	4.79845	4.35702	1.10131					1766556_s_at	ECs2460 /// Z2786	ABC transporter substrate-binding protein /// ABC transporter substrate-binding protein	6.99387	6.49159	1.07738			1760627_s_at	ECs2215 /// ECs2769	hypothetical protein /// hypothetical protein	3.60484	3.88042	0.928981
	1765457_x_at	Z0431	hypothetical protein	4.86226	4.41589	1.10108					1760305_s_at	ECs2601 /// flhC /// flhC	transcriptional activator FlhC /// transcriptional activator FlhC /// flagellar class II regulon transcriptional activator, with FlhD	11.3531	10.5404	1.07711			1760876_at	Z1096	hypothetical protein	2.98811	3.21629	0.929055
	1768372_s_at	c4522	hypothetical protein	6.149	5.58506	1.10097					1764320_s_at	gltA	type II citrate synthase	5.14545	4.77809	1.07689			1764577_at	coxT	regulator for prophage	4.13612	4.45159	0.929133
	1768621_s_at	ECs3731 /// Z4195	EivA /// type III secretion apparatus protein	3.99048	3.62541	1.1007					1762290_at	fepE	ferric enterobactin transport protein FepE	5.28282	4.90776	1.07642			1760939_s_at	ECs2757 /// Z3120	hypothetical protein /// hypothetical protein	4.28322	4.6099	0.929135
	1765264_at	gcvP	glycine dehydrogenase	7.40483	6.72808	1.10059					1764067_x_at	ECs1532 /// ECs1784 /// ECs1964 /// ECs2186 /// ECs2259 /// Z3104 /// Z6051	endolysin /// endolysin /// endolysin /// endolysin /// endolysin /// endolysin of prophage CP-933U /// endolysin encoded by cryptic prophage CP-933P	5.29707	4.92101	1.07642			1759214_at	c0366	hypothetical protein	3.0007	3.22899	0.9293
	1759350_s_at	c0427 /// ECs0351 /// Z0391	hypothetical protein /// hypothetical protein /// hypothetical protein	5.32825	4.84133	1.10058					1763419_s_at	ECs0145 /// yadN	fimbrial-like protein /// fimbrial protein	6.46894	6.01028	1.07631			1763787_s_at	ECs1542 /// ECs1792 /// ECs1971 /// ECs2251 /// Z1358 /// Z1359	large terminase subunit /// terminase large subunit /// terminase large subunit /// terminase large subunit /// hypothetical protein /// hypothetical protein	4.15032	4.46552	0.929416
	1768507_s_at	ECs1409 /// Z1226 /// Z1664	hypothetical protein /// hypothetical protein /// hypothetical protein	4.01985	3.65475	1.0999					1766710_at	yieG	hypothetical protein	5.84109	5.42701	1.0763			1765250_s_at	ECs1227 /// Z1482	hypothetical protein /// hypothetical protein	5.0346	5.41654	0.929486
	1768815_at	c4770	hypothetical protein	3.23118	2.94064	1.0988					1759575_at	c4560	hypothetical protein	5.12594	4.7627	1.07627			1760638_at	yhcM	hypothetical protein	6.41648	6.90071	0.929828
	1766963_s_at	ECs0949 /// Z1097	hypothetical protein /// hypothetical protein	2.83093	2.57718	1.09846					1759913_s_at	ECs0136 /// yadD	hypothetical protein /// hypothetical protein	5.52833	5.13761	1.07605			1766978_s_at	ECs2214 /// Z2086	cell division inhibitor /// division inhibition protein DicB within CP-933O	2.3527	2.53009	0.929889
	1761090_s_at	ECs0074 /// yabN	transcriptional regulator SgrR /// transcriptional regulator SgrR	4.59933	4.18802	1.09821					1765293_at	Z6025	hypothetical protein	3.55255	3.30154	1.07603			1766890_s_at	ECs5380 /// Z0701	hypothetical protein /// hypothetical protein	2.70055	2.90328	0.930172
	1761908_s_at	c0670	hypothetical protein	9.58109	8.72499	1.09812					1768605_s_at	ECs1118 /// Z2348	tail assembly protein /// phage tail protein encoded by prophage CP-933R	8.0421	7.47452	1.07593			1760431_at	ECs4971	hypothetical protein	6.14051	6.59852	0.93059
	1768983_s_at	ECs4560 /// Z5111	protein CesT /// hypothetical protein	3.81941	3.47814	1.09812					1760635_at	c4205	hypothetical protein	4.68909	4.35839	1.07588			1768046_s_at	sgbE	L-ribulose-5-phosphate 4-epimerase	6.61403	7.10707	0.930627
	1764545_s_at	ECs0307 /// Z0344	hypothetical protein /// hypothetical protein	3.34331	3.04461	1.09811					1760420_s_at	ECs1115 /// Z2353	minor tail protein /// tail component of prophage CP-933R	6.56918	6.10619	1.07582			1767127_s_at	ECs0213 /// Z0245	hypothetical protein /// hypothetical protein	3.05367	3.28111	0.930682
	1759642_s_at	ECs4333 /// Z4858	hypothetical protein /// hypothetical protein	6.14321	5.59549	1.09789					1761658_at	ECs3864	hypothetical protein	3.2822	3.05118	1.07572			1760463_at	yihX	phosphatase	6.75315	7.25597	0.930703
	1763880_s_at	Z1149 /// Z1588	hypothetical protein /// hypothetical protein	5.42476	4.94204	1.09768					1760477_s_at	ECs0684 /// ybeS	hypothetical protein /// enzyme of polynucleotide modification	6.6234	6.1585	1.07549			1764164_s_at	csgE /// csgE /// ECs1416	curli assembly protein CsgE /// curlin secretion specificity factor /// curli assembly protein CsgE	9.7941	10.5229	0.930739
	1767873_s_at	flhA /// flhA	flagellar biosynthesis protein FlhA /// putative flagellar export pore protein	9.92253	9.03994	1.09763					1759896_at	c3679	hypothetical protein	4.21278	3.91741	1.0754			1760994_at	c1591	hypothetical protein	5.89988	6.33883	0.930752
	1767342_at	c0261	hypothetical protein	4.75725	4.33491	1.09743					1767647_at	htrE	outer membrane usher protein	5.17718	4.81435	1.07536			1761053_s_at	ECs3981 /// yqjE	hypothetical protein /// hypothetical protein	3.746	4.02457	0.930784
	1769232_at	c2662	hypothetical protein	5.79899	5.28473	1.09731					1767483_at	ECs1231	outer membrane protein	3.42445	3.18461	1.07531			1766896_at	c2475	hypothetical protein	3.01956	3.24395	0.930826
	1764353_s_at	c4570 /// ECs2801	hypothetical protein /// hypothetical protein	6.17962	5.63231	1.09717					1767732_s_at	betW /// c1536 /// ECs1175 /// ECs3001 /// ECs5398 /// Z0952 /// Z3366	Bet recombination protein of bacteriophage BP-933W /// recombination protein Bet of prophage /// recombination protein Bet /// hypothetical protein /// hypothetical protein /// Bet recombination protein of prophage CP-933K /// recombination protein Bet of	5.64885	5.25326	1.0753			1759104_at	c4529	hypothetical protein	5.578	5.99251	0.930829
	1766063_s_at	c0409 /// ECs0331 /// Z0369	oxidoreductase /// NADH-dependent flavin oxidoreductase /// oxidoreductase	4.53505	4.13347	1.09715					1765981_s_at	c4115	hypothetical protein	13.0601	12.1457	1.07529			1764139_s_at	ECs3711 /// Z4175	hypothetical protein /// hypothetical protein	3.35004	3.59733	0.931258
	1764185_s_at	c3173 /// ECs1630 /// ECs2179 /// Z1883	DNA packaging protein of prophage /// terminase large subunit /// terminase large subunit /// DNA packaging protein of prophage CP-933X	5.67571	5.17384	1.097					1763586_s_at	ECs0472 /// Z0521	hypothetical protein /// hypothetical protein	3.10741	2.89027	1.07513			1762123_s_at	narU /// narU	nitrate/nitrite transporter /// nitrite extrusion protein 2	8.84815	9.50045	0.93134
	1761375_at	sbcC	exonuclease SbcC	4.70346	4.28973	1.09645					1765467_s_at	ECs4854 /// Z5474	hypothetical protein /// hypothetical protein	4.12163	3.83456	1.07486			1762758_at	c0941	DNA adenine methylase	4.42686	4.75167	0.931642
	1767114_s_at	ECs2618 /// Z2967	hypothetical protein /// hypothetical protein	3.39706	3.09915	1.09613					1759123_at	c3064	hypothetical protein	5.1221	4.76586	1.07475			1762513_at	ydfR	hypothetical protein	3.58133	3.84407	0.931649
	1767982_at	hydG	transcriptional regulatory protein ZraR	6.36436	5.80829	1.09574					1768011_s_at	Z1157 /// Z1596	hypothetical protein /// hypothetical protein	6.21201	5.78041	1.07467			1766179_s_at	ECs5290 /// Z5932	invasin /// invasin	5.05038	5.42028	0.931757
	1761445_s_at	Z2105 /// Z2379	hypothetical protein /// hypothetical protein	5.06226	4.62009	1.0957					1768021_x_at	rdlC	ncRNA	12.2167	11.3713	1.07435			1764512_s_at	ECs1304 /// Z1128 /// Z1567	hypothetical protein /// hypothetical protein /// hypothetical protein	2.43615	2.61419	0.931893
	1768575_at	c4762	permease	5.23453	4.77733	1.0957					1769118_at	c4757	hypothetical protein	6.09286	5.67145	1.0743			1759270_s_at	gltD /// gltD	glutamate synthase /// glutamate synthase subunit beta	6.70964	7.1985	0.932088
	1768817_at	ECs1191	hypothetical protein	3.75989	3.43152	1.09569					1764221_at	usg	semialdehyde dehydrogenase	5.202	4.84244	1.07425			1762938_at	c0325	hypothetical protein	2.80117	3.00443	0.932347
	1763702_s_at	ECs4654 /// Z5212	hypothetical protein /// hypothetical protein	2.41221	2.20315	1.0949					1761223_at	c2559	hypothetical protein	3.07712	2.86491	1.07407			1760479_at	c1035	hypothetical protein	7.0068	7.51498	0.932378
	1765711_s_at	c0967	hypothetical protein	5.67361	5.18322	1.09461					1763518_s_at	c4889	hypothetical protein	10.0488	9.35773	1.07385			1765286_s_at	ECs3509 /// Z3941	hypothetical protein /// hypothetical protein	2.51334	2.69489	0.932635
	1761751_at	c4015	ribose ABC transporter permease	5.00461	4.57251	1.0945					1767779_s_at	ECs1651 /// Z1920	tail fiber assembly protein /// tail fiber protein of prophage CP-933X	4.20127	3.91359	1.07351			1761542_s_at	ECs1944 /// Z2397	hypothetical protein /// hypothetical protein	5.82787	6.24873	0.932648
	1763564_at	c1235	hypothetical protein	3.73082	3.40895	1.09442					1763896_s_at	ECs5276 /// fimD /// fimD /// fimD	protein FimD /// outer membrane protein; export and assembly of type 1 fimbriae, interrupted /// fimbrial usher outer membrane porin protein; FimCD chaperone-usher /// outer membrane usher protein fimD	10.6266	9.89905	1.0735			1759143_at	ygeV	sigma-54-dependent transcriptional regulator ygeV	2.62769	2.81709	0.932767
	1765045_s_at	ECs2626 /// Z2974	hypothetical protein /// hypothetical protein	4.76314	4.35357	1.09408					1767055_x_at	rdlB	ncRNA	11.4862	10.7004	1.07344			1765714_at	mglC	beta-methylgalactoside transporter inner membrane component	4.32015	4.63099	0.932879
	1767432_s_at	ECs0283 /// Z0314	tail fiber protein /// hypothetical protein	4.14393	3.78797	1.09397					1769187_at	c1543	superinfection exclusion protein B of prophage	4.42376	4.12199	1.07321			1765682_s_at	ECs5470 /// Z2368	hypothetical protein /// hypothetical protein	2.41933	2.59316	0.932964
	1759206_s_at	ECs3830 /// yggV	deoxyribonucleotide triphosphate pyrophosphatase /// deoxyribonucleotide triphosphate pyrophosphatase	8.40863	7.69063	1.09336					1762602_s_at	ECs1864 /// Z2507 /// Z2508	multidrug-efflux transport protein /// hypothetical protein /// efflux pump protein	3.90928	3.64262	1.0732			1761174_s_at	Z0946	integrase encoded by prophage CP-933K; partial	4.63147	4.96384	0.933042
	1769066_at	papA_2	PapA protein	3.77262	3.45108	1.09317					1763365_at	c2493	hypothetical protein	5.03941	4.69606	1.07311			1764408_at	poxB	pyruvate dehydrogenase	6.56855	7.03839	0.933246
	1769276_at	Z1663	hypothetical protein	3.06793	2.80693	1.09298					1767427_s_at	c1200 /// ECs4328 /// Z4853	acyl carrier protein /// acyl carrier protein /// acyl carrier protein	3.81918	3.55908	1.07308			1760645_s_at	ECs4563 /// Z5114	hypothetical protein /// hypothetical protein	2.96163	3.17308	0.933363
	1760470_s_at	ECs2724 /// ECs2948 /// Z3083	minor tail protein /// minor tail protein /// tail fiber component M of prophage CP-933U	6.20128	5.67615	1.09252					1761382_at	Z0313	hypothetical protein	4.20203	3.91602	1.07303			1767616_s_at	ECs0846 /// Z0985	hypothetical protein /// hypothetical protein	3.02658	3.24251	0.933406
	1762738_s_at	murD	UDP-N-acetylmuramoyl-L-alanyl-D-glutamate synthetase	3.8145	3.49182	1.09241					1767234_at	entD	phosphopantetheinyltransferase component of enterobactin synthase multienzyme complex	5.69383	5.30655	1.07298			1763961_s_at	ECs4308 /// Z4833	hypothetical protein /// hypothetical protein	5.43557	5.82328	0.93342
	1760126_at	c4848	hypothetical protein	3.18987	2.92008	1.09239					1764117_at	c3302	hypothetical protein	4.83177	4.50419	1.07273
	1759323_at	folK	2-amino-4-hydroxy-6-hydroxymethyldihydropteridine pyrophosphokinase	4.01483	3.67657	1.09201					1763468_s_at	Z1431	hypothetical protein	3.52621	3.28767	1.07255
	1763133_s_at	ECs4582 /// escS	EscS /// hypothetical protein	4.05098	3.7097	1.09199					1759401_at	c0428	hypothetical protein	5.9652	5.56203	1.07249
	1767747_s_at	c1469	hypothetical protein	5.8264	5.33576	1.09195					1759625_s_at	c0009 /// yaaX	hypothetical protein /// hypothetical protein	7.2224	6.73535	1.07231
	1762528_s_at	ECs4583 /// escR	type III secretion system protein /// type III secretion system protein	3.62493	3.31995	1.09186					1762653_at	yhgF	hypothetical protein	6.28609	5.86219	1.07231
	1768861_s_at	ECs1203 /// Z1459	antitermination protein Q /// antitermination protein Q of bacteriophage BP-933W	3.93775	3.60761	1.09151					1761184_at	ECs1539	hypothetical protein	5.08982	4.74661	1.07231
	1760188_at	c5398	hypothetical protein	7.04648	6.45631	1.09141					1761957_s_at	c3175	hypothetical protein	4.48667	4.18428	1.07227
	1765661_at	c3394	hypothetical protein	5.39188	4.94043	1.09138					1767554_s_at	ECs0399 /// Z0442	transcriptional regulator /// AraC family transcriptional regulator	5.2986	4.94152	1.07226
	1766533_s_at	ECs3847 /// Z4316	hypothetical protein /// hypothetical protein	7.46079	6.83826	1.09104					1763540_x_at	c0139 /// c1262 /// c1521 /// c1553 /// c5167 /// c5178 /// ECs1208 /// ECs1666 /// ECs1918 /// ECs2219 /// ECs2745 /// ECs2932 /// ECs2959 /// ECs3133 /// ECs3491 /// ECs3862 /// ECs4025 /// ECs5244 /// Z1934 /// Z2073 /// Z2376 /// Z2430 /// Z3095 /// Z	transposase IS629 /// transposase IS629 /// transposase IS629 /// transposase IS629 /// transposase IS629 /// transposase IS629 /// transposase /// transposase /// transposase /// transposase /// transposase /// transposase /// transposase /// transposase	5.99066	5.58724	1.07221
	1760810_at	yjcR	multidrug resistance protein MdtN	6.92284	6.34995	1.09022					1766200_at	ECs1357	hypothetical protein	3.06812	2.86158	1.07218
	1766081_s_at	ECs1107 /// ECs2733 /// Z2133 /// Z2362	portal protein /// portal protein /// capsid assembly protein of prophage CP-933O /// capsid protein of prophage CP-933R	5.20741	4.77942	1.08955					1761111_s_at	ECs1955 /// Z2386	hypothetical protein /// hypothetical protein	5.08527	4.74383	1.07198
	1764540_s_at	c1423 /// ECs2752 /// Z3116	hypothetical protein /// hypothetical protein /// hypothetical protein	5.2282	4.7992	1.08939					1763598_s_at	ECs4572 /// Z5123	hypothetical protein /// hypothetical protein	3.92221	3.65952	1.07178
	1765333_s_at	ECs3524 /// gabP	gamma-aminobutyrate transporter /// gamma-aminobutyrate transporter	5.55361	5.09816	1.08934					1762226_at	Z6019	transposase	6.01136	5.61136	1.07128
	1767035_at	c0078	hypothetical protein	2.51641	2.31071	1.08902					1766464_at	c1556	hypothetical protein	4.68462	4.37331	1.07119
	1767822_at	mchF	microcin H47 secretion ATP-binding protein	4.72173	4.33627	1.08889					1763150_s_at	ECs0883 /// fiu /// Z1026	catecholate siderophore receptor Fiu /// catecholate siderophore receptor Fiu /// catecholate siderophore receptor Fiu	10.2897	9.60714	1.07105
	1766575_s_at	ECs0766 /// Z0897	hypothetical protein /// hypothetical protein	3.08496	2.83408	1.08852					1765331_s_at	ECs2992 /// Z3360	hypothetical protein /// hypothetical protein	3.36724	3.14448	1.07084
	1762492_s_at	c0008	hypothetical protein	6.51949	5.99225	1.08799					1766597_s_at	entD	phosphopantetheinyltransferase component of enterobactin synthase multienzyme complex	8.19859	7.65628	1.07083
	1759895_at	agp	glucose-1-phosphatase/inositol phosphatase	5.15759	4.7407	1.08794					1763903_at	c1956	hypothetical protein	4.72235	4.41001	1.07083
	1765554_s_at	ECs1275 /// Z1533	oxidoreductase /// oxidoreductase	5.8081	5.33869	1.08793					1764865_at	ybiL	catecholate siderophore receptor Fiu	6.19095	5.78178	1.07077
	1765243_at	yjeP	hypothetical protein	5.47183	5.03091	1.08764					1769225_s_at	ECs2912 /// yohM	nickel/cobalt efflux protein RcnA /// nickel/cobalt efflux protein RcnA	6.86645	6.41315	1.07068
	1760101_at	c4756	hypothetical protein	3.52641	3.24397	1.08707					1768222_s_at	ECs2268 /// ECs2751 /// Z3115 /// Z6061	crossover junction endodeoxyribonuclease /// crossover junction endodeoxyribonuclease /// endonuclease encoded within prophage CP-933U /// endonuclease encoded by cryptic prophage CP-933P	5.76535	5.38553	1.07053
	1765596_at	c2814	hypothetical protein	2.33175	2.14565	1.08673					1761003_s_at	ECs3843 /// Z4313	integrase /// pathogenicity island integrase	2.85003	2.66231	1.07051
	1765904_at	ECs1060	hypothetical protein	5.59027	5.14694	1.08613					1764382_s_at	c1172	hypothetical protein	5.90115	5.51301	1.07041
	1760284_s_at	ECs5048 /// yjcF	hypothetical protein /// hypothetical protein	2.98053	2.74466	1.08594					1765062_at	dppD	dipeptide transporter ATP-binding subunit	9.23234	8.62578	1.07032
	1760704_at	c0934	hypothetical protein	5.57036	5.13011	1.08582					1766070_s_at	c0273 /// c1282 /// c2529 /// c3671 /// c4573 /// c5152 /// ECs1403 /// ECs2803 /// yeeS /// Z1217 /// Z1657	radC-like protein yeeS /// radC-like protein yeeS /// radC-like protein yeeS /// radC-like protein yeeS /// radC-like protein yeeS /// radC-like protein yeeS /// DNA repair protein /// DNA repair protein /// CP4-44 prophage; putative DNA repair protein //	9.03591	8.44229	1.07031
	1766144_at	c4423	hypothetical protein	5.14102	4.73487	1.08578					1765196_s_at	ECs4554 /// espB	protein EspB /// hypothetical protein	5.65576	5.28507	1.07014
	1762665_at	wcaK	pyruvyl transferase	5.25837	4.843	1.08577					1767664_s_at	c3943	hypothetical protein	10.6862	9.98906	1.06979
	1766838_at	Z0342	LysR family transcriptional regulator	5.10033	4.69776	1.08569					1767361_at	c1260	transposase	7.0283	6.57089	1.06961
	1766447_at	c5173	hypothetical protein	3.47191	3.20002	1.08497					1767009_s_at	ureB	urease subunit beta	4.82165	4.50786	1.06961
	1764975_s_at	ECs1896 /// ycjU	beta-phosphoglucomutase /// beta-phosphoglucomutase	6.84564	6.31043	1.08481					1761536_x_at	ECs1408 /// Z1225 /// Z1663	hypothetical protein /// hypothetical protein /// hypothetical protein	5.75063	5.37666	1.06956
	1762932_s_at	cspB /// cspB	Qin prophage; cold shock protein /// cold shock-like protein cspB	10.0098	9.22885	1.08463					1760371_at	aslA	arylsulfatase	6.1734	5.77208	1.06953
	1761677_s_at	focX /// papX	regulatory protein /// PapX protein	2.70104	2.49055	1.08452					1767698_at	ECs1375	hypothetical protein	2.79029	2.6089	1.06952
	1762216_at	yphG	hypothetical protein	4.18678	3.86321	1.08376					1763023_at	c2586	tyrosine kinase	3.49234	3.26542	1.06949
	1764648_s_at	c1760 /// ECs1862 /// Z2510	transcriptional repressor /// transcription regulatory protein /// transcriptional repressor	3.41261	3.14923	1.08363					1762144_s_at	c1506	hypothetical protein	5.55234	5.19203	1.0694
	1766784_s_at	c2755	hypothetical protein	5.24192	4.83739	1.08363					1768909_s_at	c3571	hypothetical protein	2.60983	2.44059	1.06934
	1765742_s_at	ECs2481 /// Z2810	kinase /// kinase	2.44408	2.25549	1.08361					1760025_s_at	c0182	hypothetical protein	8.65655	8.09735	1.06906
	1765401_s_at	ECs3228 /// Z3609	hypothetical protein /// hypothetical protein	3.10851	2.86898	1.08349					1760166_s_at	c4088	hypothetical protein	12.1061	11.3242	1.06905
	1760374_s_at	ECs1296 /// Z1556	hypothetical protein /// hypothetical protein	5.73713	5.29545	1.08341					1769234_x_at	ECs2716 /// Z3073	hypothetical protein /// hypothetical protein	5.95038	5.56646	1.06897
	1763701_x_at	rdlD	ncRNA	8.83281	8.15332	1.08334					1763924_s_at	c4074	hypothetical protein	10.9613	10.2546	1.06892
	1760708_at	thiH	thiamine biosynthesis protein ThiH	7.33581	6.77149	1.08334					1767680_at	gcvB	ncRNA	10.8693	10.1712	1.06863
	1760658_s_at	ECs2909 /// Z3271	hypothetical protein /// hypothetical protein	4.4553	4.11484	1.08274					1762446_s_at	ECs3520 /// Z3956	hypothetical protein /// hypothetical protein	4.25947	3.98608	1.06859
	1759152_at	yabN	transcriptional regulator SgrR	5.26839	4.86615	1.08266					1759765_s_at	ECs5344 /// Z5987	hypothetical protein /// hypothetical protein	3.9492	3.69619	1.06845
	1762546_s_at	ECs5275 /// fimC /// fimC /// fimC	protein FimC /// periplasmic chaperone, required for type 1 fimbriae /// periplasmic chaperone /// chaperone protein fimC	11.9096	11.001	1.08259					1764677_s_at	ECs5278 /// fimG /// fimG /// fimG	protein FimG /// fimbrial morphology protein /// minor component of type 1 fimbriae /// FimG protein	10.5045	9.83173	1.06842
	1762916_at	c0363	RTX family exoprotein A gene	5.17943	4.78572	1.08227					1764707_s_at	ECs1902 /// tyrR	DNA-binding transcriptional regulator TyrR /// DNA-binding transcriptional regulator TyrR	2.49522	2.33567	1.06831
	1759093_s_at	ECs3240 /// Z3622	resolvase /// resolvase	4.81072	4.4454	1.08218					1760952_s_at	c3248	hypothetical protein	8.49623	7.95466	1.06808
	1768904_s_at	c4567 /// c5159	hypothetical protein /// hypothetical protein	5.06172	4.67741	1.08216					1762824_s_at	ECs2602 /// flhD /// flhD	transcriptional activator FlhD /// transcriptional activator FlhD /// flagellar class II regulon transcriptional activator, with FlhC	11.3738	10.6516	1.06781
	1766072_at	yneF	hypothetical protein	4.84139	4.47478	1.08193					1768735_s_at	ECs5314 /// Z5954	hypothetical protein /// hypothetical protein	4.88808	4.578	1.06773
	1764053_at	Z0345	hypothetical protein	3.6795	3.40186	1.08162					1763614_s_at	ECs4864 /// Z5488	protein RhsH /// hypothetical protein	3.59461	3.36691	1.06763
	1762040_at	c1472	hypothetical protein	4.57216	4.22751	1.08152					1765456_at	c4925	citrate permease	5.63074	5.27407	1.06763
	1762775_at	rfaC	ADP-heptose:LPS heptosyl transferase I	4.67778	4.32539	1.08147					1766351_s_at	ECs1786 /// ECs1966 /// ECs2257 /// ECs2966 /// Z1354 /// Z1798 /// Z2118 /// Z3101 /// Z3336 /// Z6049	endopeptidase /// endopeptidase /// endopeptidase /// endopeptidase /// endopeptidase of cryptic prophage CP-933M /// endopeptidase of prophage CP-933N /// endopeptidase Rz of prophage CP-933O /// endopeptidase of prophage CP-933U /// endopeptidase Rz for	6.73994	6.31309	1.06761
	1766721_at	ECs5480	hypothetical protein	3.18542	2.9458	1.08134					1760471_at	c5298	hexuronate transporter	5.23004	4.89895	1.06758
	1767926_at	c1258	hypothetical protein	2.60332	2.40785	1.08118					1765813_s_at	c0002 /// c0072 /// c0086 /// c0198 /// c0563 /// c0767 /// c1256 /// c1291 /// c1384 /// c1427 /// c1738 /// c2334 /// c2425 /// c2622 /// c2639 /// c3152 /// c3432 /// c3468 /// c5469	hypothetical protein /// transposase /// transposase /// transposase /// hypothetical protein /// hypothetical protein /// hypothetical protein /// hypothetical protein /// hypothetical protein /// hypothetical protein /// hypothetical protein /// transpo	4.30687	4.03467	1.06746
	1766446_s_at	c1455 /// ECs2170	tail component of prophage /// minor tail protein	6.13622	5.67671	1.08095					1760320_at	sfaB	F1C and S fimbrial switch regulatory protein	3.60175	3.37424	1.06743
	1763102_s_at	ECs5274 /// fimI /// fimI /// fimI	protein FimI /// fimbrial protein /// fimbrial protein involved in type 1 pilus biosynthesis /// fimbrin-like protein fimI	12.3369	11.4171	1.08057					1765472_s_at	ECs1616 /// ybcN	hypothetical protein /// hypothetical protein	5.7862	5.42164	1.06724
	1761019_at	c5195	hypothetical protein	4.2658	3.94823	1.08043					1764451_s_at	ECs0188 /// ldcC	lysine decarboxylase 2 /// lysine decarboxylase 2, constitutive	3.76357	3.52712	1.06704
	1763772_s_at	cspG /// cspG /// ECs1145	cold shock protein CspG /// cold shock protein homolog, cold-inducible /// cold shock protein CspG	9.96177	9.22283	1.08012					1763193_s_at	c1220 /// c1221	phospho-2-dehydro-3-deoxyheptonate aldolase /// hypothetical protein	3.05845	2.86639	1.067
	1760924_at	c5334	hypothetical protein	6.18901	5.73003	1.0801					1766537_at	c3753	ureidoglycolate dehydrogenase	5.80005	5.43673	1.06683
	1767063_at	c0301	hypothetical protein	4.57189	4.2329	1.08008					1765914_at	c3600	hypothetical protein	3.26661	3.06225	1.06674
	1759183_at	Z4187	type III secretion apparatus protein	3.42111	3.16804	1.07988					1763658_s_at	ECs4188 /// hopD	HopD /// leader peptidase	3.96622	3.71819	1.06671
	1759866_s_at	ECs0934 /// potF	putrescine ABC transporter periplasmic-binding protein /// putrescine ABC transporter periplasmic-binding protein	6.11284	5.66198	1.07963					1763252_s_at	ECs4587 /// Z5139	hypothetical protein /// hypothetical protein	3.04984	2.85919	1.06668
	1766651_s_at	c2351	hypothetical protein	4.39462	4.07063	1.07959					1762961_s_at	c5293	hypothetical protein	10.6667	10.001	1.06657
	1760291_s_at	ECs0428 /// yaiW	hypothetical protein /// hypothetical protein	5.21279	4.83034	1.07918					1768427_s_at	c2723	hypothetical protein	11.7015	10.9727	1.06642
	1761827_s_at	c4523	hypothetical protein	4.72282	4.37731	1.07893					1761314_at	kdpA	potassium-transporting ATPase subunit A	4.65887	4.37099	1.06586
	1762659_at	ECs4956	hypothetical protein	6.23687	5.78179	1.07871					1760990_at	c4982	PTS system, mannose-specific IID component	5.88451	5.52102	1.06584
	1765374_at	c5149	hypothetical protein	4.9865	4.62321	1.07858					1767094_s_at	ECs2625 /// Z2973	hypothetical protein /// hypothetical protein	4.27891	4.01519	1.06568
	1764744_s_at	c4572	hypothetical protein	3.49817	3.24366	1.07846					1764907_s_at	betB /// ECs0358	betaine aldehyde dehydrogenase /// betaine aldehyde dehydrogenase	6.23916	5.85596	1.06544
	1764423_s_at	ECs3382 /// Z3783	anaerobic dimethyl sulfoxide reductase chain C /// dimethyl sulfoxide reductase subunit C	4.44167	4.11927	1.07827					1761438_s_at	c3518 /// c3519	hypothetical protein /// hypothetical protein	4.38338	4.11474	1.06529
	1760372_at	c4735	hypothetical protein	4.20747	3.90289	1.07804					1767436_s_at	c5033	hypothetical protein	4.32325	4.05883	1.06515
	1760356_s_at	c0651 /// c1474	hypothetical protein /// hypothetical protein	7.57869	7.03131	1.07785					1767316_at	yciQ	hypothetical protein	5.64074	5.29613	1.06507
	1761109_at	c4363	hypothetical protein	7.18465	6.66664	1.0777					1767269_s_at	c3661	hypothetical protein	6.17124	5.79516	1.06489
	1768905_s_at	abrB /// ECs0740	transporter /// transporter	5.38188	4.99405	1.07766					1766251_at	c3617	hypothetical protein	4.26202	4.00232	1.06489
	1764453_s_at	ECs2061 /// Z2259	protein RhsE /// Rhs element protein	5.48346	5.08853	1.07761					1761231_s_at	ECs4020 /// yraH	fimbrial-like protein /// fimbrial-like protein	3.76578	3.53643	1.06485
	1759903_at	c1219	transposase	4.18804	3.88667	1.07754					1764506_s_at	c5421 /// ECs5305 /// Z5943m	hypothetical protein /// hypothetical protein /// hypothetical protein	4.81415	4.52196	1.06462
	1759791_at	c1292	hypothetical protein	5.32646	4.94321	1.07753					1764964_s_at	ECs0214 /// Z0246	hypothetical protein /// hypothetical protein	3.94167	3.70246	1.06461
	1763240_s_at	c3603	hypothetical protein	5.50349	5.10814	1.0774					1767521_at	Z1541	hypothetical protein	2.623	2.46385	1.06459
	1766556_s_at	ECs2460 /// Z2786	ABC transporter substrate-binding protein /// ABC transporter substrate-binding protein	6.99387	6.49159	1.07738					1766004_x_at	ECs3003	hypothetical protein	5.70946	5.36314	1.06458
	1760305_s_at	ECs2601 /// flhC /// flhC	transcriptional activator FlhC /// transcriptional activator FlhC /// flagellar class II regulon transcriptional activator, with FlhD	11.3531	10.5404	1.07711					1767437_at	c0269	hypothetical protein	4.88409	4.58785	1.06457
	1767542_s_at	ECs2466 /// ynjH /// ynjH /// Z2792	hypothetical protein /// DUF1496 family protein /// hypothetical protein /// hypothetical protein	9.8247	9.12288	1.07693					1767851_at	c4487	phosphotransferase system (PTS), fructose-specific	3.47806	3.26718	1.06455
	1762695_s_at	ECs3968 /// ygjQ	hypothetical protein /// hypothetical protein	5.36003	4.97716	1.07693					1768585_x_at	Z3242	hypothetical protein	4.32845	4.06619	1.0645
	1764320_s_at	gltA	type II citrate synthase	5.14545	4.77809	1.07689					1759863_s_at	ECs1069 /// Z1333	regulatory protein /// DicA, regulator of DicB; encoded within cryptic prophage CP-933M	4.72635	4.44009	1.06447
	1762290_at	fepE	ferric enterobactin transport protein FepE	5.28283	4.90776	1.07642					1764984_s_at	c3166 /// ECs1637 /// ECs2172 /// Z1890	head-tail joining protein of prophage /// minor capsid protein /// tail attachment protein /// head-tail joining protein of prophage CP-933X	5.17987	4.86623	1.06445
	1764067_x_at	ECs1532 /// ECs1784 /// ECs1964 /// ECs2186 /// ECs2259 /// Z3104 /// Z6051	endolysin /// endolysin /// endolysin /// endolysin /// endolysin /// endolysin of prophage CP-933U /// endolysin encoded by cryptic prophage CP-933P	5.29707	4.92101	1.07642					1769021_s_at	ECs2879 /// yegI /// Z3239	chaperonin /// hypothetical protein /// chaperonin	4.45948	4.19063	1.06416
	1764092_at	c5385	hypothetical protein	2.86436	2.66106	1.0764					1760259_s_at	ECs0255 /// yafM	hypothetical protein /// hypothetical protein	5.21062	4.89665	1.06412
	1763419_s_at	ECs0145 /// yadN	fimbrial-like protein /// fimbrial protein	6.46894	6.01028	1.07631					1762752_s_at	c3578 /// ECs0329 /// ECs1103 /// ECs1308 /// ECs1659 /// ECs1819 /// ECs2223 /// ECs2790 /// ECs3493 /// ECs3865 /// ECs4546 /// Z0366 /// Z1132 /// Z1571 /// Z2072 /// Z2081 /// Z2127 /// Z3155 /// Z4336 /// Z5097 /// Z6015	hypothetical protein /// hypothetical protein /// hypothetical protein /// hypothetical protein /// hypothetical protein /// hypothetical protein /// hypothetical protein /// hypothetical protein /// hypothetical protein /// hypothetical protein /// hypot	6.32471	5.94395	1.06406
	1766710_at	yieG	hypothetical protein	5.84109	5.42701	1.0763					1766492_s_at	ECs4629 /// yidR	hypothetical protein /// hypothetical protein	4.89913	4.60429	1.06404
	1759575_at	c4560	hypothetical protein	5.12594	4.7627	1.07627					1761014_at	c3787	disulfide oxidoreductase	4.12774	3.87937	1.06402
	1759913_s_at	ECs0136 /// yadD	hypothetical protein /// hypothetical protein	5.52833	5.13761	1.07605					1762157_s_at	ECs0611 /// ylcC	copper-binding protein /// copper-binding protein	5.12385	4.81607	1.06391
	1765293_at	Z6025	hypothetical protein	3.55255	3.30154	1.07603					1760096_s_at	c4113	hypothetical protein	12.9957	12.2171	1.06373
	1768605_s_at	ECs1118 /// Z2348	tail assembly protein /// phage tail protein encoded by prophage CP-933R	8.0421	7.47452	1.07593					1769085_at	c4021	hypothetical protein	5.49459	5.16597	1.06361
	1760635_at	c4205	hypothetical protein	4.68909	4.35839	1.07588					1765133_s_at	cspH /// cspH /// cspH /// ECs1144	cold shock-like protein /// stress protein, member of the CspA-family /// cold shock-like protein cspH /// cold shock-like protein	9.21982	8.66906	1.06353
	1760420_s_at	ECs1115 /// Z2353	minor tail protein /// tail component of prophage CP-933R	6.56918	6.10619	1.07582					1769145_s_at	ECs2908 /// Z3269	hypothetical protein /// hypothetical protein	5.32903	5.01091	1.06349
	1761658_at	ECs3864	hypothetical protein	3.2822	3.05118	1.07572					1766642_s_at	c4407	hypothetical protein	5.76913	5.42491	1.06345
	1760477_s_at	ECs0684 /// ybeS	hypothetical protein /// enzyme of polynucleotide modification	6.6234	6.1585	1.07549					1763594_at	c0092	hypothetical protein	4.01916	3.7795	1.06341
	1759896_at	c3679	hypothetical protein	4.21278	3.91741	1.0754					1764787_s_at	c5375 /// c5376	hypothetical protein /// hypothetical protein	6.84599	6.43811	1.06335
	1767647_at	htrE	outer membrane usher protein	5.17718	4.81435	1.07536					1767482_s_at	ECs2631 /// Z2976	derepression protein /// hypothetical protein	5.34983	5.03127	1.06332
	1767483_at	ECs1231	outer membrane protein	3.42445	3.18461	1.07531					1759253_at	perM	permease PerM	5.88531	5.53499	1.06329
	1767732_s_at	betW /// c1536 /// ECs1175 /// ECs3001 /// ECs5398 /// Z0952 /// Z3366	Bet recombination protein of bacteriophage BP-933W /// recombination protein Bet of prophage /// recombination protein Bet /// hypothetical protein /// hypothetical protein /// Bet recombination protein of prophage CP-933K /// recombination protein Bet of prophage CP-933V	5.64885	5.25326	1.0753					1767506_s_at	ECs0632 /// entC /// entC	isochorismate synthase /// isochorismate synthase /// isochorismate synthase 1	11.0999	10.4398	1.06323
	1765981_s_at	c4115	hypothetical protein	13.0601	12.1457	1.07529					1765209_at	btuB	vitamin B12/cobalamin outer membrane transporter	5.90303	5.55231	1.06317
	1763586_s_at	ECs0472 /// Z0521	hypothetical protein /// hypothetical protein	3.10741	2.89027	1.07513					1764797_at	c0335	hypothetical protein	4.79233	4.50792	1.06309
	1769051_s_at	c1546 /// ECs1185	repressor protein /// cI repressor protein	4.06595	3.78218	1.07503					1765765_s_at	c0672 /// ECs5381 /// ybdZ /// Z0726	hypothetical protein /// hypothetical protein /// stimulator of EntF adenylation activity, MbtH-like /// hypothetical protein	10.1446	9.54386	1.06295
	1769222_s_at	ECs1319 /// Z1141 /// Z1580	hypothetical protein /// hypothetical protein /// hypothetical protein	3.81616	3.54984	1.07502					1763383_at	ECs1585	hypothetical protein	4.07466	3.83338	1.06294
	1765467_s_at	ECs4854 /// Z5474	hypothetical protein /// hypothetical protein	4.12163	3.83456	1.07486					1763286_s_at	ECs2865 /// Z3224	tyrosine kinase /// tyrosine kinase	5.85947	5.51268	1.06291
	1759123_at	c3064	hypothetical protein	5.1221	4.76586	1.07475					1767467_at	hipA	protein hipA	6.38563	6.00774	1.0629
	1768011_s_at	Z1157 /// Z1596	hypothetical protein /// hypothetical protein	6.21201	5.78041	1.07467					1760665_s_at	c3040	hypothetical protein	10.251	9.64505	1.06283
	1765491_at	yheG	general secretion pathway protein E	5.11796	4.76283	1.07456					1759630_s_at	c0693	hypothetical protein	11.6694	10.9803	1.06276
	1768021_x_at	rdlC	ncRNA	12.2167	11.3713	1.07435					1761634_at	c4511	hypothetical protein	4.26903	4.01735	1.06265
	1769118_at	c4757	hypothetical protein	6.09286	5.67145	1.0743					1767810_at	ycjF	hypothetical protein	6.59208	6.20352	1.06264
	1764221_at	usg	semialdehyde dehydrogenase	5.202	4.84244	1.07425					1768066_s_at	ECs4606 /// uhpA	UhpA family transcriptional regulator /// DNA-binding transcriptional activator UhpA	6.62105	6.23082	1.06263
	1761223_at	c2559	hypothetical protein	3.07712	2.86491	1.07407					1768218_x_at	c5147	hypothetical protein	5.73123	5.39417	1.06249
	1763518_s_at	c4889	hypothetical protein	10.0488	9.35773	1.07385					1763670_s_at	Z1850	hypothetical protein	5.2467	4.93819	1.06247
	1767779_s_at	ECs1651 /// Z1920	tail fiber assembly protein /// tail fiber protein of prophage CP-933X	4.20127	3.91359	1.07351					1768068_s_at	ECs4290 /// yhhY	acetyltransferase YhhY /// acetyltransferase YhhY	7.09697	6.68	1.06242
	1763896_s_at	ECs5276 /// fimD /// fimD /// fimD	protein FimD /// outer membrane protein; export and assembly of type 1 fimbriae, interrupted /// fimbrial usher outer membrane porin protein; FimCD chaperone-usher /// outer membrane usher protein fimD	10.6266	9.89905	1.0735					1767523_s_at	ECs4668 /// Z5223	hypothetical protein /// fimbrial chaperone	3.32994	3.13435	1.0624
	1766057_at	malK	maltose/maltodextrin transporter ATP-binding protein	7.52616	7.01123	1.07344					1766121_s_at	c4575 /// c5150	hypothetical protein /// hypothetical protein	7.57534	7.13151	1.06223
	1766884_s_at	c4371	hypothetical protein	6.60105	6.14942	1.07344					1759997_s_at	c3917	hypothetical protein	10.6333	10.0103	1.06223
	1767055_x_at	rdlB	ncRNA	11.4862	10.7004	1.07344					1760421_at	speF	ornithine decarboxylase	5.09286	4.79459	1.06221
	1769187_at	c1543	superinfection exclusion protein B of prophage	4.42376	4.12199	1.07321					1768938_s_at	ECs1340 /// Z1162 /// Z1601	hypothetical protein /// hypothetical protein /// hypothetical protein	5.94368	5.59574	1.06218
	1762602_s_at	ECs1864 /// Z2507 /// Z2508	multidrug-efflux transport protein /// hypothetical protein /// efflux pump protein	3.90928	3.64262	1.0732					1765063_at	c3976	N-acetylmannosamine kinase	7.45005	7.01412	1.06215
	1763365_at	c2493	hypothetical protein	5.03941	4.69606	1.07311					1762457_at	c2514	hypothetical protein	5.89641	5.55228	1.06198
	1767427_s_at	c1200 /// ECs4328 /// Z4853	acyl carrier protein /// acyl carrier protein /// acyl carrier protein	3.81918	3.55908	1.07308					1769236_s_at	rhaD	rhamnulose-1-phosphate aldolase	4.43411	4.1756	1.06191
	1761382_at	Z0313	hypothetical protein	4.20203	3.91602	1.07303					1763071_s_at	ECs0839 /// Z0977	minor tail protein /// tail component of prophage CP-933K	6.02276	5.67186	1.06187
	1767234_at	entD	phosphopantetheinyltransferase component of enterobactin synthase multienzyme complex	5.69383	5.30655	1.07298					1764307_at	c2610	hypothetical protein	4.482	4.22101	1.06183
	1764117_at	c3302	hypothetical protein	4.83177	4.50419	1.07273					1759901_s_at	c1516	hypothetical protein	12.0851	11.3841	1.06157
	1763468_s_at	Z1431	hypothetical protein	3.52621	3.28767	1.07255					1767915_s_at	ECs2675 /// intG /// Z3024	hypothetical protein /// pseudo /// hypothetical protein	8.64767	8.14616	1.06156
	1759401_at	c0428	hypothetical protein	5.9652	5.56203	1.07249					1766182_s_at	c4554 /// c4556	hypothetical protein /// hypothetical protein	4.7396	4.46483	1.06154
	1759625_s_at	c0009 /// yaaX	hypothetical protein /// hypothetical protein	7.2224	6.73535	1.07231					1759406_s_at	ECs0721 /// speF	ornithine decarboxylase /// ornithine decarboxylase	5.20815	4.90624	1.06154
	1762653_at	yhgF	hypothetical protein	6.28609	5.86219	1.07231					1768256_at	entE	2,3-dihydroxybenzoate-AMP ligase component of enterobactin synthase multienzyme complex	10.0822	9.49788	1.06152
	1761184_at	ECs1539	hypothetical protein	5.08982	4.74661	1.07231					1768409_at	c0646	hypothetical protein	3.94989	3.72101	1.06151
	1761957_s_at	c3175	hypothetical protein	4.48667	4.18428	1.07227					1760395_at	c4507	transposase insF	6.51505	6.13778	1.06147
	1767554_s_at	ECs0399 /// Z0442	transcriptional regulator /// AraC family transcriptional regulator	5.2986	4.94152	1.07226					1764375_at	c4754	hypothetical protein	3.31496	3.12328	1.06137
	1763540_x_at	c0139 /// c1262 /// c1521 /// c1553 /// c5167 /// c5178 /// ECs1208 /// ECs1666 /// ECs1918 /// ECs2219 /// ECs2745 /// ECs2932 /// ECs2959 /// ECs3133 /// ECs3491 /// ECs3862 /// ECs4025 /// ECs5244 /// Z1934 /// Z2073 /// Z2376 /// Z2430 /// Z3095 /// Z3297 /// Z3924 /// Z4334 /// Z4503 /// Z5880	transposase IS629 /// transposase IS629 /// transposase IS629 /// transposase IS629 /// transposase IS629 /// transposase IS629 /// transposase /// transposase /// transposase /// transposase /// transposase /// transposase /// transposase /// transposase /// transposase /// transposase /// transposase /// transposase /// transposase for IS629 /// transposase within CP-933O /// IS629 transposase …	5.99066	5.58724	1.07221					1765679_s_at	c1461 /// ECs1115 /// ECs2165 /// Z2141 /// Z2353	tail fiber component M of prophage /// minor tail protein /// minor tail protein /// tail component of prophage CP-933O /// tail component of prophage CP-933R	7.90169	7.44484	1.06136
	1766200_at	ECs1357	hypothetical protein	3.06812	2.86158	1.07218					1768353_s_at	ECs1287 /// Z1547	acyl carrier protein /// acyl carrier protein	3.13201	2.95133	1.06122
	1761111_s_at	ECs1955 /// Z2386	hypothetical protein /// hypothetical protein	5.08527	4.74383	1.07198					1765381_s_at	ECs1086 /// ECs1779 /// ECs2192 /// Z1788 /// Z2059 /// Z2103	hypothetical protein /// lipoprotein /// hypothetical protein /// hypothetical protein /// hypothetical protein /// hypothetical protein	3.66944	3.45827	1.06106
	1763598_s_at	ECs4572 /// Z5123	hypothetical protein /// hypothetical protein	3.92221	3.65952	1.07178					1766701_s_at	aer /// aer /// aer /// ECs3954	aerotaxis sensor receptor, flavoprotein /// fused signal transducer for aerotaxis sensory component/methyl accepting chemotaxis component /// aerotaxis receptor /// aerotaxis sensor receptor	9.91089	9.34203	1.06089
	1762226_at	Z6019	transposase	6.01136	5.61136	1.07128					1768324_s_at	ECs2759 /// Z3121	hypothetical protein /// hypothetical protein	4.0624	3.8297	1.06076
	1766464_at	c1556	hypothetical protein	4.68463	4.37331	1.07119					1762249_s_at	ECs1401 /// Z1215 /// Z1655	hypothetical protein /// hypothetical protein /// hypothetical protein	4.3741	4.12401	1.06064
	1763150_s_at	ECs0883 /// fiu /// Z1026	catecholate siderophore receptor Fiu /// catecholate siderophore receptor Fiu /// catecholate siderophore receptor Fiu	10.2897	9.60714	1.07105					1764756_s_at	Z1155 /// Z1594	hypothetical protein /// hypothetical protein	2.37282	2.23746	1.0605
	1765331_s_at	ECs2992 /// Z3360	hypothetical protein /// hypothetical protein	3.36724	3.14448	1.07084					1763868_s_at	ECs2019 /// Z2309	hypothetical protein /// hypothetical protein	3.65382	3.44561	1.06043
	1766597_s_at	entD	phosphopantetheinyltransferase component of enterobactin synthase multienzyme complex	8.19859	7.65628	1.07083					1760204_at	ECs5582	hypothetical protein	4.02254	3.79343	1.0604
	1763903_at	c1956	hypothetical protein	4.72235	4.41001	1.07083					1762845_at	c4409	hypothetical protein	4.44404	4.19112	1.06035
	1764865_at	ybiL	catecholate siderophore receptor Fiu	6.19095	5.78178	1.07077					1764387_s_at	ECs4633 /// yidB	hypothetical protein /// hypothetical protein	4.6627	4.39764	1.06027
	1759427_s_at	c1089	hypothetical protein	10.6228	9.92084	1.07076					1760146_at	c2424	peptide synthetase	5.74395	5.41763	1.06023
	1769225_s_at	ECs2912 /// yohM	nickel/cobalt efflux protein RcnA /// nickel/cobalt efflux protein RcnA	6.86645	6.41315	1.07068					1765615_s_at	ECs1236 /// lomW	outer membrane protein /// outer membrane protein Lom of bacteriophage BP-933W	4.99439	4.71077	1.06021
	1768222_s_at	ECs2268 /// ECs2751 /// Z3115 /// Z6061	crossover junction endodeoxyribonuclease /// crossover junction endodeoxyribonuclease /// endonuclease encoded within prophage CP-933U /// endonuclease encoded by cryptic prophage CP-933P	5.76535	5.38553	1.07053					1761993_s_at	ECs0227 /// Z0258	hypothetical protein /// hypothetical protein	5.59313	5.27585	1.06014
	1761003_s_at	ECs3843 /// Z4313	integrase /// pathogenicity island integrase	2.85003	2.66231	1.07051					1765771_x_at	ECs4538	hypothetical protein	6.22013	5.86743	1.06011
	1764382_s_at	c1172	hypothetical protein	5.90115	5.51301	1.07041					1767557_s_at	ECs5277 /// fimF /// fimF /// fimF	protein FimF /// fimbrial morphology protein /// minor component of type 1 fimbriae /// FimF protein	10.1378	9.564	1.05999
	1761279_x_at	ECs3158	hypothetical protein	5.82181	5.43904	1.07037					1763338_s_at	ECs0814 /// Z0955	outer membrane protein /// hypothetical protein	3.47641	3.28001	1.05988
	1765062_at	dppD	dipeptide transporter ATP-binding subunit	9.23234	8.62578	1.07032					1768018_s_at	c4078	hypothetical protein	13.0177	12.2869	1.05948
	1766070_s_at	c0273 /// c1282 /// c2529 /// c3671 /// c4573 /// c5152 /// ECs1403 /// ECs2803 /// yeeS /// Z1217 /// Z1657	radC-like protein yeeS /// radC-like protein yeeS /// radC-like protein yeeS /// radC-like protein yeeS /// radC-like protein yeeS /// radC-like protein yeeS /// DNA repair protein /// DNA repair protein /// CP4-44 prophage; putative DNA repair protein /// RadC family DNA repair protein /// RadC family DNA repair protein	9.03591	8.44229	1.07031					1762260_s_at	chuA /// ECs4380	outer membrane heme/hemoglobin receptor /// heme utilization/transport protein	4.37204	4.12692	1.0594
	1765196_s_at	ECs4554 /// espB	protein EspB /// hypothetical protein	5.65576	5.28507	1.07014					1763743_at	c0444	carbamate kinase	6.85585	6.47183	1.05934
	1767664_s_at	c3943	hypothetical protein	10.6862	9.98906	1.06979					1765445_at	ECs3012	excisionase	4.36288	4.11859	1.05931
	1767361_at	c1260	transposase	7.0283	6.57089	1.06961					1759509_s_at	ECs3888 /// Z4357	hypothetical protein /// hypothetical protein	9.50121	8.97066	1.05914
	1767009_s_at	ureB	urease subunit beta	4.82165	4.50786	1.06961					1767188_s_at	c0410 /// ECs0332 /// Z0370	hypothetical protein /// hypothetical protein /// hypothetical protein	5.00821	4.72879	1.05909
	1761536_x_at	ECs1408 /// Z1225 /// Z1663	hypothetical protein /// hypothetical protein /// hypothetical protein	5.75063	5.37666	1.06956					1762373_at	Z1799	hypothetical protein	4.86135	4.59021	1.05907
	1760371_at	aslA	arylsulfatase	6.1734	5.77208	1.06953					1760321_at	c1660	hypothetical protein	3.71143	3.50472	1.05898
	1767698_at	ECs1375	hypothetical protein	2.79029	2.6089	1.06952					1761830_at	c1481	hypothetical protein	2.65415	2.50657	1.05888
	1763023_at	c2586	tyrosine kinase	3.49234	3.26542	1.06949					1765743_x_at	c0272 /// c1284 /// c4574 /// ECs1404 /// Z1218	hypothetical protein /// hypothetical protein /// hypothetical protein /// hypothetical protein /// hypothetical protein	5.91991	5.5908	1.05887
	1762144_s_at	c1506	hypothetical protein	5.55234	5.19203	1.0694					1760855_x_at	rdlA	ncRNA	11.1805	10.5589	1.05887
	1768909_s_at	c3571	hypothetical protein	2.60983	2.44059	1.06934					1767681_s_at	c1170 /// ECs1303 /// Z1126 /// Z1565	hypothetical protein /// hypothetical protein /// hypothetical protein /// hypothetical protein	5.86909	5.5433	1.05877
	1760025_s_at	c0182	hypothetical protein	8.65655	8.09735	1.06906					1759327_s_at	ECs4590 /// Z5142	protein EspG /// hypothetical protein	4.25443	4.01846	1.05872
	1760166_s_at	c4088	hypothetical protein	12.1061	11.3242	1.06905					1762648_s_at	Z1803 /// Z3332 /// Z6045	terminase encoded by prophage CP-933N /// hypothetical protein /// terminase subunit encoded by cryptic prophage CP-933P	5.40244	5.10323	1.05863
	1769234_x_at	ECs2716 /// Z3073	hypothetical protein /// hypothetical protein	5.95038	5.56646	1.06897					1767714_s_at	ECs1088 /// ECs1781 /// ECs2189 /// ECs3498 /// Z1349 /// Z1793 /// Z2065 /// Z3927	hypothetical protein /// hypothetical protein /// hypothetical protein /// hypothetical protein /// hypothetical protein /// hypothetical protein /// phage protein YjhS encoded within prophage CP-933O /// hypothetical protein	4.90599	4.63439	1.0586
	1763924_s_at	c4074	hypothetical protein	10.9613	10.2546	1.06892					1768230_s_at	c4084	hypothetical protein	11.9081	11.2491	1.05859
	1767680_at	gcvB	ncRNA	10.8693	10.1712	1.06863					1762134_s_at	cysG	siroheme synthase	8.50797	8.03852	1.0584
	1762446_s_at	ECs3520 /// Z3956	hypothetical protein /// hypothetical protein	4.25947	3.98608	1.06859					1769226_s_at	Z1838	hypothetical protein	6.15437	5.81526	1.05831
	1759765_s_at	ECs5344 /// Z5987	hypothetical protein /// hypothetical protein	3.9492	3.69619	1.06845					1767619_s_at	c3579 /// c3646	hypothetical protein /// hypothetical protein	6.27465	5.92976	1.05816
	1764677_s_at	ECs5278 /// fimG /// fimG /// fimG	protein FimG /// fimbrial morphology protein /// minor component of type 1 fimbriae /// FimG protein	10.5045	9.83173	1.06842					1761631_s_at	ECs1355 /// terD /// terD_2	protein TerD /// phage inhibition, colicin resistance and tellurite resistance protein /// phage inhibition, colicin resistance and tellurite resistance protein	5.09853	4.81879	1.05805
	1766758_at	c5447	hypothetical protein	6.22589	5.8274	1.06838					1764129_at	c0362	membrane spanning export protein	5.14626	4.86392	1.05805
	1764707_s_at	ECs1902 /// tyrR	DNA-binding transcriptional regulator TyrR /// DNA-binding transcriptional regulator TyrR	2.49522	2.33567	1.06831					1769030_at	yraM	hypothetical protein	8.29178	7.8376	1.05795
	1766188_at	Z4332	cytotoxin	5.13174	4.80402	1.06822					1768385_s_at	ECs5246 /// Z5882	hypothetical protein /// hypothetical protein	4.60214	4.35017	1.05792
	1760952_s_at	c3248	hypothetical protein	8.49623	7.95466	1.06808					1760009_s_at	c0278 /// c1278 /// c2526 /// c3668	hypothetical protein /// hypothetical protein /// hypothetical protein /// hypothetical protein	6.65345	6.28929	1.0579
	1764478_s_at	c4294	hypothetical protein	5.984	5.60324	1.06795					1768631_x_at	c0262	hypothetical protein	8.2744	7.8217	1.05788
	1762303_s_at	ECs2863 /// wcaB /// wcaB	colanic acid biosynthesis acetyltransferase WcaB /// colanic acid biosynthesis acetyltransferase WcaB /// putative acyl transferase	8.15187	7.6336	1.06789					1766254_x_at	ECs0808	hypothetical protein	6.3756	6.02701	1.05784
	1769247_at	c3696	glycerol-3-phosphate cytidyltransferase	3.25218	3.04562	1.06782					1769110_s_at	c4069	hypothetical protein	12.3383	11.6649	1.05773
	1762824_s_at	ECs2602 /// flhD /// flhD	transcriptional activator FlhD /// transcriptional activator FlhD /// flagellar class II regulon transcriptional activator, with FlhC	11.3738	10.6516	1.06781					1760884_s_at	c4064	hypothetical protein	12.3166	11.6449	1.05768
	1768735_s_at	ECs5314 /// Z5954	hypothetical protein /// hypothetical protein	4.88808	4.578	1.06773					1768122_at	molR_D	hypothetical protein	5.10736	4.82906	1.05763
	1763614_s_at	ECs4864 /// Z5488	protein RhsH /// hypothetical protein	3.59461	3.36691	1.06763					1768096_at	ECs3510	hypothetical protein	2.79596	2.64364	1.05762
	1765456_at	c4925	citrate permease	5.63074	5.27407	1.06763					1769124_at	c0938	hypothetical protein	4.69265	4.43709	1.0576
	1766351_s_at	ECs1786 /// ECs1966 /// ECs2257 /// ECs2966 /// Z1354 /// Z1798 /// Z2118 /// Z3101 /// Z3336 /// Z6049	endopeptidase /// endopeptidase /// endopeptidase /// endopeptidase /// endopeptidase of cryptic prophage CP-933M /// endopeptidase of prophage CP-933N /// endopeptidase Rz of prophage CP-933O /// endopeptidase of prophage CP-933U /// endopeptidase Rz for prophage CP-933V /// endopeptidase encoded by cryptic prophage CP-933U	6.73994	6.31309	1.06761					1768026_at	c3750	regulator	6.28803	5.94603	1.05752
	1760471_at	c5298	hexuronate transporter	5.23004	4.89895	1.06758					1762868_at	wcaL	colanic acid biosynthesis glycosyl transferase wcaL	7.06773	6.6835	1.05749
	1765813_s_at	c0002 /// c0072 /// c0086 /// c0198 /// c0563 /// c0767 /// c1256 /// c1291 /// c1384 /// c1427 /// c1738 /// c2334 /// c2425 /// c2622 /// c2639 /// c3152 /// c3432 /// c3468 /// c5469	hypothetical protein /// transposase /// transposase /// transposase /// hypothetical protein /// hypothetical protein /// hypothetical protein /// hypothetical protein /// hypothetical protein /// hypothetical protein /// hypothetical protein /// transposase /// hypothetical protein /// transposase /// transposase /// hypothetical protein /// transposase /// hypothetical protein /// transposase	4.30687	4.03467	1.06746					1767193_s_at	ECs4607 /// Z5160	hypothetical protein /// hypothetical protein	3.31345	3.13336	1.05748
	1760320_at	sfaB	F1C and S fimbrial switch regulatory protein	3.60175	3.37424	1.06743					1766596_s_at	ECs3265 /// Z3651	aminopeptidase /// aminopeptidase	6.54401	6.18839	1.05746
	1765472_s_at	ECs1616 /// ybcN	hypothetical protein /// hypothetical protein	5.7862	5.42164	1.06724					1761570_s_at	ECs1960 /// ECs2264 /// ECs2748 /// Z1348 /// Z2107 /// Z2378 /// Z3108 /// Z6055	hypothetical protein /// hypothetical protein /// hypothetical protein /// hypothetical protein /// hypothetical protein /// hypothetical protein /// hypothetical protein /// hypothetical protein	5.0982	4.82134	1.05742
	1764451_s_at	ECs0188 /// ldcC	lysine decarboxylase 2 /// lysine decarboxylase 2, constitutive	3.76357	3.52712	1.06704					1761659_s_at	araB /// araB /// ECs0067	ribulokinase /// L-ribulokinase /// ribulokinase	6.55516	6.19952	1.05737
	1763193_s_at	c1220 /// c1221	phospho-2-dehydro-3-deoxyheptonate aldolase /// hypothetical protein	3.05845	2.86639	1.067					1768709_s_at	ECs1344 /// Z1165 /// Z1604	hypothetical protein /// hypothetical protein /// hypothetical protein	5.07667	4.80216	1.05716
	1766537_at	c3753	ureidoglycolate dehydrogenase	5.80005	5.43673	1.06683					1763335_at	ECs5265	hypothetical protein	3.69105	3.49185	1.05705
	1765914_at	c3600	hypothetical protein	3.26661	3.06225	1.06674					1762404_s_at	ECs1235 /// Z1488	hypothetical protein /// hypothetical protein	4.852	4.59039	1.05699
	1763658_s_at	ECs4188 /// hopD	HopD /// leader peptidase	3.96622	3.71819	1.06671					1762953_s_at	ECs2842 /// wzx	O antigen flippase /// O antigen flippase Wzx	2.98884	2.82784	1.05694
	1763252_s_at	ECs4587 /// Z5139	hypothetical protein /// hypothetical protein	3.04984	2.85919	1.06668					1765206_at	ECs1168	hypothetical protein	5.28999	5.00523	1.05689
	1762961_s_at	c5293	hypothetical protein	10.6667	10.001	1.06657					1763558_s_at	ECs3249 /// evgS	EvgA family transcriptional regulator /// hybrid sensory histidine kinase in two-component regulatory system with EvgA	4.90755	4.64367	1.05683
	1768427_s_at	c2723	hypothetical protein	11.7015	10.9727	1.06642					1762204_s_at	ykfH	uncharacterized protein	7.81325	7.39395	1.05671
	1767960_s_at	c4338 /// kdgK	hypothetical protein /// 2-dehydro-3-deoxygluconokinase	7.2644	6.81301	1.06625					1763851_s_at	ECs0477 /// yajK	thiamine biosynthesis protein ThiI /// thiamine biosynthesis protein ThiI	4.37216	4.13824	1.05653
	1766333_s_at	ECs5081 /// phnJ /// phnJ	protein PhnJ /// phosphonate metabolism protein /// carbon-phosphorus lyase, SAM-dependent	8.21868	7.70924	1.06608					1767102_at	focF	F1C minor fimbrial subunit F	4.90469	4.64239	1.0565
	1767438_at	c1522	hypothetical protein	3.78188	3.54766	1.06602					1760145_s_at	c3919	hypothetical protein	11.0901	10.4971	1.05649
	1765043_at	yqgA	hypothetical protein	5.44988	5.11285	1.06592					1762887_x_at	c5213	transposase IS629	6.72023	6.36106	1.05646
	1761314_at	kdpA	potassium-transporting ATPase subunit A	4.65887	4.37099	1.06586					1759696_at	lolC	outer membrane-specific lipoprotein transporter subunit LolC	6.06402	5.74034	1.05639
	1760990_at	c4982	PTS system, mannose-specific IID component	5.88451	5.52102	1.06584					1766636_at	c1874	hypothetical protein	5.42083	5.13212	1.05626
	1759359_at	ebgA	cryptic beta-D-galactosidase subunit alpha	4.47468	4.19866	1.06574					1768214_s_at	ECs3825 /// yqgF	Holliday junction resolvase-like protein /// Holliday junction resolvase-like protein	2.86243	2.7101	1.05621
	1767094_s_at	ECs2625 /// Z2973	hypothetical protein /// hypothetical protein	4.27891	4.01519	1.06568					1766378_s_at	c2757	hypothetical protein	11.5529	10.9382	1.05619
	1764907_s_at	betB /// ECs0358	betaine aldehyde dehydrogenase /// betaine aldehyde dehydrogenase	6.23916	5.85596	1.06544					1767930_at	yafP	hypothetical protein	6.82834	6.4659	1.05605
	1761438_s_at	c3518 /// c3519	hypothetical protein /// hypothetical protein	4.38338	4.11474	1.06529					1761070_at	c0949	hypothetical protein	3.97104	3.76028	1.05605
	1767436_s_at	c5033	hypothetical protein	4.32325	4.05883	1.06515					1761337_s_at	c4081	hypothetical protein	12.2527	11.6028	1.05602
	1767316_at	yciQ	hypothetical protein	5.64074	5.29613	1.06507					1769097_at	rydB	ncRNA	12.0016	11.3671	1.05582
	1767269_s_at	c3661	hypothetical protein	6.17124	5.79516	1.06489					1759483_at	c4557	hypothetical protein	4.48543	4.24837	1.0558
	1766251_at	c3617	hypothetical protein	4.26202	4.00232	1.06489					1767199_at	micC	ncRNA	8.4052	7.96102	1.05579
	1761231_s_at	ECs4020 /// yraH	fimbrial-like protein /// fimbrial-like protein	3.76578	3.53643	1.06485					1762608_at	Z2077	hypothetical protein	2.84873	2.69837	1.05572
	1764506_s_at	c5421 /// ECs5305 /// Z5943m	hypothetical protein /// hypothetical protein /// hypothetical protein	4.81415	4.52196	1.06462					1761760_s_at	ECs3444 /// yfiK	neutral amino-acid efflux protein /// neutral amino-acid efflux protein	6.30225	5.97023	1.05561
	1764964_s_at	ECs0214 /// Z0246	hypothetical protein /// hypothetical protein	3.94167	3.70246	1.06461					1765967_s_at	c4938	hypothetical protein	11.3567	10.7604	1.05542
	1767521_at	Z1541	hypothetical protein	2.623	2.46385	1.06459					1768770_s_at	chuT /// ECs4382	periplasmic binding protein /// hemin binding protein	4.94202	4.68304	1.0553
	1766004_x_at	ECs3003	hypothetical protein	5.70946	5.36314	1.06458					1768932_s_at	papF /// papF_2	PapF protein /// PapF protein	5.62031	5.32642	1.05518
	1767437_at	c0269	hypothetical protein	4.88409	4.58785	1.06457					1768330_s_at	c2114	hypothetical protein	10.6148	10.0607	1.05507
	1767851_at	c4487	phosphotransferase system (PTS), fructose-specific	3.47806	3.26718	1.06455					1763013_at	ECs0240	hypothetical protein	2.4405	2.3134	1.05494
	1768585_x_at	Z3242	hypothetical protein	4.32845	4.06619	1.0645					1762104_at	ECs1320	hypothetical protein	4.38006	4.15245	1.05481
	1759863_s_at	ECs1069 /// Z1333	regulatory protein /// DicA, regulator of DicB; encoded within cryptic prophage CP-933M	4.72635	4.44009	1.06447					1759517_at	yfbB	acyl-CoA thioester hydrolase	4.02302	3.81412	1.05477
	1764984_s_at	c3166 /// ECs1637 /// ECs2172 /// Z1890	head-tail joining protein of prophage /// minor capsid protein /// tail attachment protein /// head-tail joining protein of prophage CP-933X	5.17987	4.86623	1.06445					1761114_s_at	cspA /// cspA /// cspA /// ECs4441	cold-shock protein /// RNA chaperone and antiterminator, cold-inducible /// major cold shock protein /// major cold shock protein	14.1404	13.4082	1.05461
	1769021_s_at	ECs2879 /// yegI /// Z3239	chaperonin /// hypothetical protein /// chaperonin	4.45948	4.19063	1.06416					1767052_at	ECs1098	hypothetical protein	2.861	2.71293	1.05458
	1760259_s_at	ECs0255 /// yafM	hypothetical protein /// hypothetical protein	5.21062	4.89665	1.06412					1764300_at	c3841	hypothetical protein	2.54349	2.41193	1.05455
	1762752_s_at	c3578 /// ECs0329 /// ECs1103 /// ECs1308 /// ECs1659 /// ECs1819 /// ECs2223 /// ECs2790 /// ECs3493 /// ECs3865 /// ECs4546 /// Z0366 /// Z1132 /// Z1571 /// Z2072 /// Z2081 /// Z2127 /// Z3155 /// Z4336 /// Z5097 /// Z6015	hypothetical protein /// hypothetical protein /// hypothetical protein /// hypothetical protein /// hypothetical protein /// hypothetical protein /// hypothetical protein /// hypothetical protein /// hypothetical protein /// hypothetical protein /// hypothetical protein /// hypothetical protein /// hypothetical protein /// hypothetical protein /// IS encoded proteinen coded by prophage CP-933O //…	6.32471	5.94395	1.06406					1763502_at	ECs5465	hypothetical protein	4.72994	4.48543	1.05451
	1766492_s_at	ECs4629 /// yidR	hypothetical protein /// hypothetical protein	4.89913	4.60429	1.06404					1760090_at	Z2561	transposase (partial)	5.16248	4.89566	1.0545
	1761014_at	c3787	disulfide oxidoreductase	4.12774	3.87937	1.06402					1763788_s_at	yfcB	N5-glutamine S-adenosyl-L-methionine-dependent methyltransferase	7.08151	6.71558	1.05449
	1762157_s_at	ECs0611 /// ylcC	copper-binding protein /// copper-binding protein	5.12385	4.81607	1.06391					1760351_at	c2985	ethanolamine utilization protein EutQ	7.33373	6.95495	1.05446
	1760096_s_at	c4113	hypothetical protein	12.9957	12.2171	1.06373					1764449_x_at	c0270 /// c1287	hypothetical protein /// hypothetical protein	7.02846	6.66547	1.05446
	1769085_at	c4021	hypothetical protein	5.49459	5.16597	1.06361					1762459_s_at	ECs0706 /// nagC	transcriptional repressor of N-acetylglucosamine operon /// transcriptional repressor of nag (N-acetylglucosamine) operon	4.56436	4.32883	1.05441
	1765133_s_at	cspH /// cspH /// cspH /// ECs1144	cold shock-like protein /// stress protein, member of the CspA-family /// cold shock-like protein cspH /// cold shock-like protein	9.21982	8.66906	1.06353					1766589_s_at	ECs0623 /// fepA /// fepA	outer membrane receptor FepA /// outer membrane receptor FepA /// iron-enterobactin outer membrane transporter	10.7868	10.2304	1.05438
	1765304_at	rhaD	rhamnulose-1-phosphate aldolase	4.37415	4.11292	1.06351					1767296_s_at	ECs2277 /// Z6071	hypothetical protein /// hypothetical protein	4.06808	3.85832	1.05437
	1769145_s_at	ECs2908 /// Z3269	hypothetical protein /// hypothetical protein	5.32903	5.01091	1.06349					1760424_s_at	ECs2510 /// yeaV /// yeaV	transporter /// transporter /// putative transporter	8.35523	7.92663	1.05407
	1767886_s_at	ECs1788 /// ECs1967 /// ECs2255 /// Z1355 /// Z3335 /// Z6048	hypothetical protein /// hypothetical protein /// hypothetical protein /// hypothetical protein /// hypothetical protein /// hypothetical protein	4.0721	3.8291	1.06346					1759157_s_at	Z4999	hypothetical protein	8.70334	8.25731	1.05402
	1766642_s_at	c4407	hypothetical protein	5.76913	5.42491	1.06345
	1763594_at	c0092	hypothetical protein	4.01916	3.7795	1.06341
	1764787_s_at	c5375 /// c5376	hypothetical protein /// hypothetical protein	6.84599	6.43811	1.06335
	1767482_s_at	ECs2631 /// Z2976	derepression protein /// hypothetical protein	5.34983	5.03127	1.06332
	1759253_at	perM	permease PerM	5.88531	5.53499	1.06329
	1767506_s_at	ECs0632 /// entC /// entC	isochorismate synthase /// isochorismate synthase /// isochorismate synthase 1	11.0999	10.4398	1.06323
	1765209_at	btuB	vitamin B12/cobalamin outer membrane transporter	5.90303	5.55231	1.06317
	1764797_at	c0335	hypothetical protein	4.79233	4.50792	1.06309
	1765765_s_at	c0672 /// ECs5381 /// ybdZ /// Z0726	hypothetical protein /// hypothetical protein /// stimulator of EntF adenylation activity, MbtH-like /// hypothetical protein	10.1446	9.54386	1.06295
	1763383_at	ECs1585	hypothetical protein	4.07466	3.83338	1.06294
	1763286_s_at	ECs2865 /// Z3224	tyrosine kinase /// tyrosine kinase	5.85947	5.51268	1.06291
	1767467_at	hipA	protein hipA	6.38563	6.00774	1.0629
	1760665_s_at	c3040	hypothetical protein	10.251	9.64505	1.06283
	1759630_s_at	c0693	hypothetical protein	11.6694	10.9803	1.06276
	1761634_at	c4511	hypothetical protein	4.26903	4.01735	1.06265
	1768549_at	Z1420	hypothetical protein	2.82269	2.65631	1.06264
	1767810_at	ycjF	hypothetical protein	6.59208	6.20352	1.06264
	1768066_s_at	ECs4606 /// uhpA	UhpA family transcriptional regulator /// DNA-binding transcriptional activator UhpA	6.62105	6.23082	1.06263
	1768218_x_at	c5147	hypothetical protein	5.73123	5.39417	1.06249
	1763670_s_at	Z1850	hypothetical protein	5.2467	4.93819	1.06247
	1768068_s_at	ECs4290 /// yhhY	acetyltransferase YhhY /// acetyltransferase YhhY	7.09697	6.68	1.06242
	1767523_s_at	ECs4668 /// Z5223	hypothetical protein /// fimbrial chaperone	3.32994	3.13435	1.0624
	1768963_s_at	yehC /// yehC	putative periplasmic pilin chaperone /// fimbrial chaperone yehC	7.48281	7.04355	1.06236
	1766121_s_at	c4575 /// c5150	hypothetical protein /// hypothetical protein	7.57534	7.13151	1.06223
	1759997_s_at	c3917	hypothetical protein	10.6333	10.0103	1.06223
	1760421_at	speF	ornithine decarboxylase	5.09286	4.79459	1.06221
	1768938_s_at	ECs1340 /// Z1162 /// Z1601	hypothetical protein /// hypothetical protein /// hypothetical protein	5.94368	5.59574	1.06218
	1765063_at	c3976	N-acetylmannosamine kinase	7.45005	7.01412	1.06215
	1762972_s_at	c1304 /// ECs1418	hypothetical protein /// hypothetical protein	5.0354	4.74114	1.06207
	1762457_at	c2514	hypothetical protein	5.89641	5.55228	1.06198
	1769236_s_at	rhaD	rhamnulose-1-phosphate aldolase	4.43411	4.1756	1.06191
	1763071_s_at	ECs0839 /// Z0977	minor tail protein /// tail component of prophage CP-933K	6.02276	5.67186	1.06187
	1764307_at	c2610	hypothetical protein	4.482	4.22101	1.06183
	1762742_s_at	ECs0848 /// Z0989	hypothetical protein /// hypothetical protein	4.76073	4.48458	1.06158
	1759901_s_at	c1516	hypothetical protein	12.0851	11.3841	1.06157
	1767915_s_at	ECs2675 /// intG /// Z3024	hypothetical protein /// pseudo /// hypothetical protein	8.64767	8.14616	1.06156
	1766182_s_at	c4554 /// c4556	hypothetical protein /// hypothetical protein	4.7396	4.46483	1.06154
	1759406_s_at	ECs0721 /// speF	ornithine decarboxylase /// ornithine decarboxylase	5.20815	4.90624	1.06154
	1768256_at	entE	2,3-dihydroxybenzoate-AMP ligase component of enterobactin synthase multienzyme complex	10.0822	9.49788	1.06152
	1768409_at	c0646	hypothetical protein	3.94989	3.72101	1.06151
	1760948_s_at	Z1206 /// Z1646	hypothetical protein /// hypothetical protein	4.74909	4.47404	1.06148
	1760395_at	c4507	transposase insF	6.51505	6.13778	1.06147
	1764375_at	c4754	hypothetical protein	3.31496	3.12328	1.06137
	1765679_s_at	c1461 /// ECs1115 /// ECs2165 /// Z2141 /// Z2353	tail fiber component M of prophage /// minor tail protein /// minor tail protein /// tail component of prophage CP-933O /// tail component of prophage CP-933R	7.90169	7.44484	1.06136
	1759670_s_at	ECs3412 /// yphD	transport system permease /// transport system permease	3.78937	3.57048	1.0613
	1768353_s_at	ECs1287 /// Z1547	acyl carrier protein /// acyl carrier protein	3.13201	2.95133	1.06122
	1765381_s_at	ECs1086 /// ECs1779 /// ECs2192 /// Z1788 /// Z2059 /// Z2103	hypothetical protein /// lipoprotein /// hypothetical protein /// hypothetical protein /// hypothetical protein /// hypothetical protein	3.66944	3.45827	1.06106
	1763785_s_at	c3915	hypothetical protein	6.20822	5.8512	1.06102
	1766701_s_at	aer /// aer /// aer /// ECs3954	aerotaxis sensor receptor, flavoprotein /// fused signal transducer for aerotaxis sensory component/methyl accepting chemotaxis component /// aerotaxis receptor /// aerotaxis sensor receptor	9.91089	9.34203	1.06089
	1768324_s_at	ECs2759 /// Z3121	hypothetical protein /// hypothetical protein	4.0624	3.8297	1.06076
	1762249_s_at	ECs1401 /// Z1215 /// Z1655	hypothetical protein /// hypothetical protein /// hypothetical protein	4.3741	4.12401	1.06064
	1764756_s_at	Z1155 /// Z1594	hypothetical protein /// hypothetical protein	2.37282	2.23746	1.0605
	1763868_s_at	ECs2019 /// Z2309	hypothetical protein /// hypothetical protein	3.65382	3.44561	1.06043
	1766059_s_at	crfC /// ECs5091 /// yjdA	clamp-binding sister replication fork colocalization protein, dynamin-related /// hypothetical protein /// hypothetical protein	10.344	9.75485	1.0604
	1760204_at	ECs5582	hypothetical protein	4.02254	3.79343	1.0604
	1762845_at	c4409	hypothetical protein	4.44404	4.19112	1.06035
	1764387_s_at	ECs4633 /// yidB	hypothetical protein /// hypothetical protein	4.6627	4.39764	1.06027
	1764627_at	c0009	hypothetical protein	4.39056	4.14108	1.06024
	1760146_at	c2424	peptide synthetase	5.74395	5.41763	1.06023
	1765615_s_at	ECs1236 /// lomW	outer membrane protein /// outer membrane protein Lom of bacteriophage BP-933W	4.99439	4.71077	1.06021
	1761993_s_at	ECs0227 /// Z0258	hypothetical protein /// hypothetical protein	5.59313	5.27585	1.06014
	1765771_x_at	ECs4538	hypothetical protein	6.22013	5.86743	1.06011
	1767557_s_at	ECs5277 /// fimF /// fimF /// fimF	protein FimF /// fimbrial morphology protein /// minor component of type 1 fimbriae /// FimF protein	10.1378	9.564	1.05999
	1763338_s_at	ECs0814 /// Z0955	outer membrane protein /// hypothetical protein	3.47641	3.28001	1.05988
	1768018_s_at	c4078	hypothetical protein	13.0177	12.2869	1.05948
	1762260_s_at	chuA /// ECs4380	outer membrane heme/hemoglobin receptor /// heme utilization/transport protein	4.37204	4.12692	1.0594
	1763743_at	c0444	carbamate kinase	6.85585	6.47183	1.05934
	1762186_s_at	ECs0845 /// Z0984	hypothetical protein /// hypothetical protein	4.63976	4.3799	1.05933
	1765445_at	ECs3012	excisionase	4.36288	4.11859	1.05931
	1759509_s_at	ECs3888 /// Z4357	hypothetical protein /// hypothetical protein	9.50121	8.97066	1.05914
	1767188_s_at	c0410 /// ECs0332 /// Z0370	hypothetical protein /// hypothetical protein /// hypothetical protein	5.00821	4.72879	1.05909
	1762373_at	Z1799	hypothetical protein	4.86135	4.59021	1.05907
	1767015_at	yfjV	pseudo	7.47488	7.0582	1.05903
	1760321_at	c1660	hypothetical protein	3.71143	3.50472	1.05898
	1761561_s_at	Z3951	hypothetical protein	7.32988	6.92204	1.05892
	1761830_at	c1481	hypothetical protein	2.65415	2.50657	1.05888
	1765743_x_at	c0272 /// c1284 /// c4574 /// ECs1404 /// Z1218	hypothetical protein /// hypothetical protein /// hypothetical protein /// hypothetical protein /// hypothetical protein	5.91991	5.5908	1.05887
	1760855_x_at	rdlA	ncRNA	11.1805	10.5589	1.05887
	1767681_s_at	c1170 /// ECs1303 /// Z1126 /// Z1565	hypothetical protein /// hypothetical protein /// hypothetical protein /// hypothetical protein	5.86909	5.5433	1.05877
	1759327_s_at	ECs4590 /// Z5142	protein EspG /// hypothetical protein	4.25443	4.01846	1.05872
	1762648_s_at	Z1803 /// Z3332 /// Z6045	terminase encoded by prophage CP-933N /// hypothetical protein /// terminase subunit encoded by cryptic prophage CP-933P	5.40244	5.10323	1.05863
	1767714_s_at	ECs1088 /// ECs1781 /// ECs2189 /// ECs3498 /// Z1349 /// Z1793 /// Z2065 /// Z3927	hypothetical protein /// hypothetical protein /// hypothetical protein /// hypothetical protein /// hypothetical protein /// hypothetical protein /// phage protein YjhS encoded within prophage CP-933O /// hypothetical protein	4.90599	4.63439	1.0586
	1768230_s_at	c4084	hypothetical protein	11.9081	11.2491	1.05859
	1762134_s_at	cysG	siroheme synthase	8.50797	8.03852	1.0584
	1762696_s_at	c3192	hypothetical protein	6.92757	6.5455	1.05837
	1769226_s_at	Z1838	hypothetical protein	6.15437	5.81526	1.05831
	1767619_s_at	c3579 /// c3646	hypothetical protein /// hypothetical protein	6.27465	5.92976	1.05816
	1761631_s_at	ECs1355 /// terD /// terD_2	protein TerD /// phage inhibition, colicin resistance and tellurite resistance protein /// phage inhibition, colicin resistance and tellurite resistance protein	5.09853	4.81879	1.05805
	1764129_at	c0362	membrane spanning export protein	5.14626	4.86392	1.05805
	1769030_at	yraM	hypothetical protein	8.29178	7.8376	1.05795
	1760770_s_at	ECs3761 /// Z4227	isopentenyl-diphosphate delta-isomerase /// isopentenyl-diphosphate delta-isomerase	3.3025	3.12163	1.05794
	1768385_s_at	ECs5246 /// Z5882	hypothetical protein /// hypothetical protein	4.60214	4.35017	1.05792
	1760009_s_at	c0278 /// c1278 /// c2526 /// c3668	hypothetical protein /// hypothetical protein /// hypothetical protein /// hypothetical protein	6.65345	6.28929	1.0579
	1768631_x_at	c0262	hypothetical protein	8.2744	7.8217	1.05788
	1766254_x_at	ECs0808	hypothetical protein	6.3756	6.02701	1.05784
	1769110_s_at	c4069	hypothetical protein	12.3383	11.6649	1.05773
	1760884_s_at	c4064	hypothetical protein	12.3166	11.6449	1.05768
	1768122_at	molR_D	hypothetical protein	5.10736	4.82906	1.05763
	1768096_at	ECs3510	hypothetical protein	2.79596	2.64364	1.05762
	1769124_at	c0938	hypothetical protein	4.69265	4.43709	1.0576
	1768026_at	c3750	regulator	6.28803	5.94603	1.05752
	1762868_at	wcaL	colanic acid biosynthesis glycosyl transferase wcaL	7.06773	6.6835	1.05749
	1767193_s_at	ECs4607 /// Z5160	hypothetical protein /// hypothetical protein	3.31345	3.13336	1.05748
	1766596_s_at	ECs3265 /// Z3651	aminopeptidase /// aminopeptidase	6.54401	6.18839	1.05746
	1761570_s_at	ECs1960 /// ECs2264 /// ECs2748 /// Z1348 /// Z2107 /// Z2378 /// Z3108 /// Z6055	hypothetical protein /// hypothetical protein /// hypothetical protein /// hypothetical protein /// hypothetical protein /// hypothetical protein /// hypothetical protein /// hypothetical protein	5.0982	4.82134	1.05742
	1761659_s_at	araB /// araB /// ECs0067	ribulokinase /// L-ribulokinase /// ribulokinase	6.55516	6.19952	1.05737
	1768780_s_at	ECs5446 /// ECs5452 /// Z2123	hypothetical protein /// hypothetical protein /// hypothetical protein	2.96691	2.80597	1.05736
	1768709_s_at	ECs1344 /// Z1165 /// Z1604	hypothetical protein /// hypothetical protein /// hypothetical protein	5.07667	4.80216	1.05716
	1763335_at	ECs5265	hypothetical protein	3.69105	3.49185	1.05705
	1762404_s_at	ECs1235 /// Z1488	hypothetical protein /// hypothetical protein	4.852	4.59039	1.05699
	1762953_s_at	ECs2842 /// wzx	O antigen flippase /// O antigen flippase Wzx	2.98884	2.82784	1.05694
	1765206_at	ECs1168	hypothetical protein	5.28999	5.00522	1.05689
	1763558_s_at	ECs3249 /// evgS	EvgA family transcriptional regulator /// hybrid sensory histidine kinase in two-component regulatory system with EvgA	4.90755	4.64367	1.05683
	1762204_s_at	ykfH	uncharacterized protein	7.81325	7.39395	1.05671
	1768166_s_at	c5088 /// ECs5065	hypothetical protein /// hypothetical protein	8.25936	7.81726	1.05655
	1763851_s_at	ECs0477 /// yajK	thiamine biosynthesis protein ThiI /// thiamine biosynthesis protein ThiI	4.37216	4.13824	1.05653
	1767102_at	focF	F1C minor fimbrial subunit F	4.90469	4.64239	1.0565
	1760145_s_at	c3919	hypothetical protein	11.0901	10.4971	1.05649
	1762887_x_at	c5213	transposase IS629	6.72023	6.36106	1.05646
	1759696_at	lolC	outer membrane-specific lipoprotein transporter subunit LolC	6.06402	5.74034	1.05639
	1768640_at	ECs4996	hypothetical protein	4.42321	4.18738	1.05632
	1766760_at	ECs1183	hypothetical protein	2.87946	2.72605	1.05627
	1766636_at	c1874	hypothetical protein	5.42083	5.13212	1.05626
	1768214_s_at	ECs3825 /// yqgF	Holliday junction resolvase-like protein /// Holliday junction resolvase-like protein	2.86243	2.7101	1.05621
	1766378_s_at	c2757	hypothetical protein	11.5529	10.9382	1.05619
	1767930_at	yafP	hypothetical protein	6.82834	6.4659	1.05605
	1761070_at	c0949	hypothetical protein	3.97104	3.76028	1.05605
	1761337_s_at	c4081	hypothetical protein	12.2527	11.6028	1.05602
	1769097_at	rydB	ncRNA	12.0016	11.367	1.05582
	1759483_at	c4557	hypothetical protein	4.48543	4.24837	1.0558
	1767199_at	micC	ncRNA	8.4052	7.96102	1.05579
	1762608_at	Z2077	hypothetical protein	2.84873	2.69837	1.05572
	1761760_s_at	ECs3444 /// yfiK	neutral amino-acid efflux protein /// neutral amino-acid efflux protein	6.30225	5.97023	1.05561
	1765967_s_at	c4938	hypothetical protein	11.3567	10.7604	1.05542
	1768770_s_at	chuT /// ECs4382	periplasmic binding protein /// hemin binding protein	4.94202	4.68304	1.0553
	1768932_s_at	papF /// papF_2	PapF protein /// PapF protein	5.62031	5.32642	1.05518
	1768330_s_at	c2114	hypothetical protein	10.6148	10.0607	1.05507
	1761900_s_at	ECs4476 /// mtlD	mannitol-1-phosphate 5-dehydrogenase /// mannitol-1-phosphate 5-dehydrogenase	4.51079	4.27557	1.05501
	1763013_at	ECs0240	hypothetical protein	2.4405	2.3134	1.05494
	1762104_at	ECs1320	hypothetical protein	4.38006	4.15245	1.05481
	1759517_at	yfbB	acyl-CoA thioester hydrolase	4.02302	3.81412	1.05477
	1767098_s_at	ECs5273 /// fimA	FimA /// major type 1 subunit fimbrin (pilin)	13.8093	13.0938	1.05464
	1761114_s_at	cspA /// cspA /// cspA /// ECs4441	cold-shock protein /// RNA chaperone and antiterminator, cold-inducible /// major cold shock protein /// major cold shock protein	14.1404	13.4082	1.05461
	1767052_at	ECs1098	hypothetical protein	2.861	2.71293	1.05458
	1764300_at	c3841	hypothetical protein	2.54349	2.41193	1.05455
	1763502_at	ECs5465	hypothetical protein	4.72994	4.48543	1.05451
	1760090_at	Z2561	transposase (partial)	5.16248	4.89566	1.0545
	1763788_s_at	yfcB	N5-glutamine S-adenosyl-L-methionine-dependent methyltransferase	7.08151	6.71558	1.05449
	1760351_at	c2985	ethanolamine utilization protein EutQ	7.33373	6.95495	1.05446
	1764449_x_at	c0270 /// c1287	hypothetical protein /// hypothetical protein	7.02846	6.66547	1.05446
	1762459_s_at	ECs0706 /// nagC	transcriptional repressor of N-acetylglucosamine operon /// transcriptional repressor of nag (N-acetylglucosamine) operon	4.56436	4.32883	1.05441
	1766589_s_at	ECs0623 /// fepA /// fepA	outer membrane receptor FepA /// outer membrane receptor FepA /// iron-enterobactin outer membrane transporter	10.7868	10.2304	1.05438
	1767296_s_at	ECs2277 /// Z6071	hypothetical protein /// hypothetical protein	4.06808	3.85832	1.05437
	1760424_s_at	ECs2510 /// yeaV /// yeaV	transporter /// transporter /// putative transporter	8.35523	7.92663	1.05407
	1759157_s_at	Z4999	hypothetical protein	8.70334	8.25731	1.05402
	1765137_at	paaH	3-hydroxyadipyl-CoA dehydrogenase, NAD+-dependent	6.41561	8.04959	0.79701
	1761901_s_at	ECs3071 /// yejE	transport system permease /// transport system permease	3.40792	4.16917	0.817409
	1769162_at	c0014	hypothetical protein	2.57165	3.09942	0.82972
	1759223_at	ECs1569	hypothetical protein	2.41219	2.86794	0.841088
	1763483_at	Z1441	hypothetical protein	2.7083	3.19938	0.846508
	1768719_at	c0079	hypothetical protein	3.08201	3.63887	0.846969
	1769058_s_at	ECs0290 /// Z0325	hypothetical protein /// hypothetical protein	2.29048	2.69429	0.850123
	1768114_at	c1675	hypothetical protein	2.252	2.62283	0.858615
	1764552_s_at	ECs2210 /// Z2089	hypothetical protein /// hypothetical protein	3.64315	4.24188	0.858853
	1761307_s_at	ECs3173 /// lrhA /// lrhA /// lrhA	LysR family transcriptional regulator /// LysR family transcriptional regulator /// transcriptional repressor of flagellar, motility and chemotaxis genes /// transcriptional regulator lrhA	8.82563	10.2635	0.859903
	1767772_s_at	ECs4209 /// yhfK /// yhfK	hypothetical protein /// hypothetical protein /// putative transporter, FUSC superfamily inner membrane protein, tandem domains	8.67164	10.0804	0.86025
	1761338_s_at	borD /// borW /// ECs1217 /// ECs1625 /// Z1878	DLP12 prophage; putative lipoprotein /// Bor protein of bacteriophage BP-933W /// Bor protein /// Bor protein /// Bor protein of prophage CP-933X	11.1646	12.9443	0.862512
	1761547_at	Z3619	hypothetical protein	2.32718	2.69523	0.863443
	1766266_s_at	ECs1990 /// Z3311	host specificity protein /// tail fiber protein of prophage CP-933V	4.99113	5.73312	0.870579
	1760775_at	c2897	Type 1 fimbriae regulatory protein fimB	3.15456	3.61135	0.873512
	1761278_s_at	ECs0493 /// lon	DNA-binding ATP-dependent protease La /// DNA-binding ATP-dependent protease La	4.74196	5.42559	0.873998
	1761723_at	c1486	hypothetical protein	3.49018	3.9917	0.874361
	1763811_at	c2165	hypothetical protein	4.36972	4.98376	0.876791
	1760114_s_at	aroG /// ECs0782	phospho-2-dehydro-3-deoxyheptonate aldolase /// phospho-2-dehydro-3-deoxyheptonate aldolase	4.1338	4.71439	0.876847
	1765919_at	c2513	hypothetical protein	3.65565	4.15865	0.879048
	1765639_at	ycbP	NAD(P)H-dependent FMN reductase	1.99751	2.26529	0.881792
	1768985_at	wcaM	colanic acid biosynthesis protein	3.27874	3.71577	0.882386
	1760357_s_at	ECs1761 /// ECs2284 /// Z2039 /// Z6078	DicB /// inhibitor of cell division /// regulator of cell division encoded by prophage CP-933O /// inhibitor of cell division encoded by cryptic prophage CP-933P	3.53025	3.99403	0.883881
	1768464_at	c3630	hypothetical protein	3.80417	4.2999	0.884713
	1763604_s_at	ECs4653 /// Z5211	hypothetical protein /// hypothetical protein	2.99028	3.37941	0.884853
	1761779_s_at	ECs1580 /// Z1841	hypothetical protein /// hypothetical protein	3.52864	3.98706	0.885023
	1765614_x_at	c4250	hypothetical protein	2.47488	2.79316	0.886052
	1760200_s_at	ECs1093 /// ECs2184 /// ECs2739 /// Z2369	endopeptidase /// endopeptidase /// endopeptidase /// endopeptidase Rz of prophage CP-933R	3.46973	3.91474	0.886323
	1760833_at	c4561	hypothetical protein	3.2185	3.63021	0.886589
	1766729_s_at	ECs1613 /// renD	Ren protein /// pseudo	6.83804	7.70433	0.887559
	1764925_s_at	papG /// papG_2	PapG protein /// PapG protein	3.18941	3.59192	0.887939
	1767535_at	c1269	hypothetical protein	5.31643	5.98645	0.888076
	1766289_x_at	ECs2190	hypothetical protein	5.32443	5.98861	0.889092
	1766504_s_at	ECs1082 /// Z1784	hypothetical protein /// hypothetical protein	2.7747	3.11827	0.88982
	1759275_at	ECs1567	hypothetical protein	2.56338	2.87964	0.890174
	1760851_s_at	ECs2845 /// wbdN	glycosyl transferase family protein /// glycosyl transferase	3.36093	3.77553	0.890186
	1768445_s_at	ECs4859 /// hslV	ATP-dependent protease peptidase subunit /// ATP-dependent protease peptidase subunit	4.17412	4.68546	0.890866
	1766735_s_at	c3641	hypothetical protein	3.42131	3.82998	0.893297
	1767726_at	ECs1312	complement resistance protein	2.97791	3.33345	0.893341
	1759889_at	c1357	hypothetical protein	5.10487	5.71073	0.893909
	1762980_s_at	ECs1825 /// Z2565	bfpT-regulated chaperone-like protein /// chaperone protein	4.28068	4.78741	0.894154
	1765524_s_at	ECs1169 /// ECs1248 /// ECs3007 /// Z1432 /// Z1501 /// Z3370	hypothetical protein /// hypothetical protein /// hypothetical protein /// hypothetical protein /// hypothetical protein /// hypothetical protein	3.72789	4.16736	0.894543
	1764554_s_at	c4250	hypothetical protein	2.97353	3.32376	0.894628
	1766384_at	murB	UDP-N-acetylenolpyruvoylglucosamine reductase	6.1162	6.83346	0.895037
	1760941_at	c1424	hypothetical protein	3.39388	3.78859	0.895817
	1765818_s_at	ECs1996 /// ECs2154 /// Z2151 /// Z2337	hypothetical protein /// hypothetical protein /// hypothetical protein /// hypothetical protein	3.22837	3.59882	0.897064
	1767466_s_at	ECs1273 /// Z1530	FidL-like protein /// hypothetical protein	4.10088	4.56851	0.897641
	1764970_x_at	c1538	hypothetical protein	4.02152	4.47949	0.897762
	1768973_s_at	ECs3095 /// napA	nitrate reductase catalytic subunit /// nitrate reductase catalytic subunit	5.02807	5.60058	0.897777
	1763178_at	intC	prophage integrase	5.31203	5.91599	0.89791
	1767757_s_at	ECs3275 /// yfeD	hypothetical protein /// hypothetical protein	3.3803	3.76446	0.897951
	1766296_s_at	ECs3010 /// Z3372	hypothetical protein /// hypothetical protein	4.64762	5.17541	0.898019
	1767830_at	c2163	hypothetical protein	4.45331	4.95839	0.898136
	1764738_at	c0361	cytoplasmic membrane export protein	3.92237	4.36599	0.898393
	1761183_s_at	ECs4642 /// Z5199	hypothetical protein /// hypothetical protein	3.01087	3.35086	0.898535
	1768907_at	c1259	hypothetical protein	2.76949	3.08198	0.898605
	1765430_s_at	c1580 /// c3163 /// Z1894	tail protein /// tail component of prophage /// tail component of prophage CP-933X	3.3643	3.73945	0.899677
	1767662_s_at	ECs0837 /// Z0975	tail length tape measure protein /// tail component of prophage CP-933K	5.62432	6.24762	0.900233
	1764391_s_at	c1563 /// ECs1215 /// ECs1623 /// rzpD /// Z1473 /// Z1877	Rz endopeptidase from lambdoid prophage DLP12 /// endopeptidase /// endopeptidase /// DLP12 prophage; putative murein endopeptidase /// endopeptidase Rz of bacteriophage BP-933W /// endopeptidase of prophage CP-933X	7.86513	8.7365	0.900261
	1761264_s_at	ECs2643 /// Z2989	tail protein /// hypothetical protein	5.456	6.05951	0.900403
	1766146_at	c5041	transport sensor protein	5.203	5.77506	0.900943
	1768458_at	c1270	hypothetical protein	4.29478	4.76653	0.901029
	1766087_at	c4769	hypothetical protein	5.39599	5.97367	0.903294
	1765804_at	c0316	hypothetical protein	4.1887	4.63704	0.903313
	1765460_s_at	ECs1281 /// Z1539	hypothetical protein /// hypothetical protein	2.36913	2.61897	0.904601
	1759743_s_at	papI /// papI_2	PapI protein /// PapI protein	2.60304	2.87697	0.904785
	1768472_at	ECs0275	Cro	4.07623	4.50508	0.904808
	1766813_at	acrF	acriflavin resistance protein F	4.28578	4.73086	0.905919
	1763327_s_at	ECs4490 /// yibO	phosphoglyceromutase /// phosphoglyceromutase	3.89714	4.29977	0.906359
	1767429_at	c5211	hypothetical protein	3.32876	3.66948	0.907146
	1763024_at	ECs3509	hypothetical protein	3.19449	3.52063	0.907361
	1765139_s_at	c4566 /// c5160	transcriptional regulator YfjR /// transcriptional regulator YfjR	4.15842	4.58258	0.907441
	1766395_at	Z5337	hypothetical protein	2.94442	3.24473	0.907447
	1769043_s_at	hybD	hydrogenase 2 maturation endopeptidase	4.59041	5.05616	0.907885
	1763754_at	c5164	hypothetical protein	3.92942	4.32583	0.908362
	1768500_at	c2560	UDP-glucose 4-epimerase	4.38157	4.82202	0.908659
	1765172_s_at	ECs2869 /// Z3230	hypothetical protein /// hypothetical protein	2.94127	3.23648	0.908785
	1760178_at	c1531	hypothetical protein	4.64768	5.11036	0.909462
	1769246_s_at	ECs4610 /// Z5163	hypothetical protein /// hypothetical protein	4.01056	4.40856	0.909722
	1764400_at	Z4183	hypothetical protein	3.12378	3.43202	0.910187
	1760698_s_at	ECs3852 /// Z4322	hypothetical protein /// hypothetical protein	4.87007	5.35019	0.910261
	1765632_at	yfcN	hypothetical protein	4.9236	5.40892	0.910275
	1761546_at	c1205	hypothetical protein	4.80997	5.2826	0.91053
	1759111_at	kpsM	KpsM protein	4.52249	4.96639	0.91062
	1768842_s_at	ECs4921 /// nfi	endonuclease V /// endonuclease V	6.13757	6.73887	0.910772
	1767969_at	Z2400	represssor protein encoded within prophage CP-933R	4.41529	4.84764	0.910812
	1767649_at	ymgC	Blue light, low temperature and stress induced protein	7.70028	8.44857	0.911431
	1769022_at	c5155	hypothetical protein	2.46531	2.70359	0.911864
	1765913_at	c2461	hypothetical protein	5.99519	6.57403	0.91195
	1762124_at	c4618	hypothetical protein	4.66141	5.1111	0.912017
	1766807_at	ECs1392	hypothetical protein	2.71879	2.98097	0.912046
	1759876_at	c5386	hypothetical protein	4.44854	4.87465	0.912587
	1761391_s_at	ECs4427 /// Z4966	fimbrial protein /// fimbrial protein	4.48078	4.90891	0.912784
	1768876_at	c3487	hypothetical protein	2.33018	2.55219	0.913013
	1766744_at	c3029	RatA-like protein	6.29599	6.89346	0.913327
	1761237_at	c5205	hypothetical protein	3.87987	4.2453	0.913921
	1764840_s_at	ECs1578 /// Z1840	hypothetical protein /// hypothetical protein	3.61902	3.95778	0.914406
	1760336_s_at	ECs2603 /// uspC /// yecG	universal stress protein UspC /// universal stress protein /// universal stress protein UspC	8.96978	9.80867	0.914474
	1763809_s_at	ECs1058 /// Z1325	hypothetical protein /// hypothetical protein	3.17186	3.4685	0.914476
	1763321_at	c1217	hypothetical protein	4.05482	4.43278	0.914736
	1759443_s_at	ECs2836 /// manC	mannose-1-phosphate guanylyltransferase /// mannose-1-phosphate guanylyltransferase	4.60607	5.03247	0.91527
	1768161_s_at	ECs1961 /// ECs2262 /// ECs2746 /// Z2108 /// Z2377 /// Z3107 /// Z6054	hypothetical protein /// hypothetical protein /// hypothetical protein /// phage protein YjhS encoded within prophage CP-933O /// hypothetical protein /// hypothetical protein /// hypothetical protein	4.35373	4.75391	0.91582
	1761284_x_at	c5167	transposase IS629	4.68498	5.11437	0.916042
	1765721_s_at	ECs1246 /// Z1500	hypothetical protein /// hypothetical protein	5.43358	5.92903	0.916437
	1759590_s_at	relA	GDP/GTP pyrophosphokinase	3.22313	3.5165	0.916574
	1767337_s_at	c4276 /// ECs4349 /// Z4874	regulator /// GntR family transcriptional regulator /// regulator	3.32364	3.6251	0.91684
	1759530_at	c0392	hypothetical protein	3.41231	3.72153	0.916909
	1760268_at	c5027	hypothetical protein	5.04307	5.50002	0.916918
	1768343_s_at	c0288 /// c1272	hypothetical protein /// hypothetical protein	4.64256	5.06312	0.916935
	1768579_at	c3693	hypothetical protein	4.03375	4.3979	0.917199
	1766570_s_at	ECs2357 /// Z2666	hypothetical protein /// hypothetical protein	5.90858	6.441	0.91734
	1764764_at	c0184	hypothetical protein	2.68444	2.92599	0.917447
	1768425_s_at	ECs1312 /// Z1135 /// Z1574	complement resistance protein /// complement resistance protein /// complement resistance protein	4.77594	5.20543	0.917493
	1759735_at	c5374	hypothetical protein	3.95625	4.31128	0.917652
	1762667_at	ydiD	short chain acyl-CoA synthetase	4.86802	5.30328	0.917926
	1759466_at	livK	leucine-specific binding protein	6.20815	6.76223	0.918062
	1760087_s_at	c0118 /// c0233	hypothetical protein /// hypothetical protein	3.90917	4.25537	0.918643
	1765872_s_at	yaiL	hypothetical protein	3.54939	3.86237	0.918967
	1766304_s_at	c1490	hypothetical protein	4.50786	4.9048	0.919071
	1767759_at	c3203	hypothetical protein	2.67246	2.9064	0.919509
	1766393_s_at	ECs1767 /// Z2047	hypothetical protein /// hypothetical protein	4.85288	5.27673	0.919674
	1760986_at	yfcA	hypothetical protein	3.65445	3.96714	0.92118
	1767739_at	hisB	imidazole glycerol-phosphate dehydratase/histidinol phosphatase	5.7437	6.22988	0.92196
	1766248_at	metE	5-methyltetrahydropteroyltriglutamate--homocysteine S-methyltransferase	7.22125	7.8321	0.922007
	1767963_s_at	ECs1126 /// ECs2715 /// Z1385 /// Z3072	EspF-like protein /// EspF-like protein /// hypothetical protein /// hypothetical protein	4.93712	5.35446	0.922057
	1763609_s_at	ECs1114 /// Z2354	tail length tape measure protein /// tail component of prophage CP-933R	3.31331	3.5917	0.92249
	1768809_s_at	ECs1195 /// ECs2982 /// Z1453 /// Z3351	hypothetical protein /// hypothetical protein /// hypothetical protein /// hypothetical protein	6.35565	6.88602	0.922978
	1769261_s_at	ybcL	kinase inhibitor	5.88848	6.37982	0.922985
	1759422_at	yjdB	cell division protein	4.41674	4.78512	0.923015
	1767769_s_at	c0268 /// c1529 /// c2509 /// c3608 /// c5145	hypothetical protein /// hypothetical protein /// insertion sequence ATP-binding protein /// hypothetical protein /// hypothetical protein	5.33067	5.77522	0.923024
	1766345_s_at	ECs0424 /// Z0469	flagellin structural protein /// hypothetical protein	3.22867	3.49771	0.92308
	1761268_s_at	c0426 /// ECs0349 /// Z0389	hypothetical protein /// hypothetical protein /// hypothetical protein	5.36765	5.8149	0.923086
	1766602_s_at	c0275 /// c1280	hypothetical protein /// hypothetical protein	6.61905	7.16815	0.923397
	1760961_at	c4727	hypothetical protein	4.45668	4.82626	0.923423
	1760233_s_at	c3523 /// ECs3813 /// Z4282	hypothetical protein /// lipoprotein /// hypothetical protein	4.27628	4.63053	0.923497
	1766956_at	betB	betaine aldehyde dehydrogenase	5.52454	5.98166	0.923581
	1765592_s_at	ECs1327 /// ureG /// ureG_2	protein UreG /// urease accessory protein G /// urease accessory protein G	3.99641	4.32555	0.923909
	1768263_at	ycgW	hypothetical protein	2.53343	2.74166	0.924049
	1759984_s_at	ECs1386 /// Z1203 /// Z1643	hypothetical protein /// hypothetical protein /// hypothetical protein	3.7596	4.06737	0.924331
	1760007_s_at	ECs2925 /// yehI	regulator /// regulator	3.54362	3.83287	0.924536
	1765793_s_at	ECs2900 /// Z3260	fructose-bisphosphate aldolase /// fructose-bisphosphate aldolase	4.18787	4.52908	0.924663
	1759519_s_at	ECs2461 /// Z2787	transport system permease /// transport system permease	4.16251	4.50134	0.924728
	1760373_at	c0365	hypothetical protein	2.64123	2.85609	0.924771
	1762049_at	c5296	hypothetical protein	4.62669	4.99728	0.925842
	1764383_at	yidE	hypothetical protein	6.38456	6.89554	0.925897
	1761082_s_at	srlR	DNA-binding transcriptional repressor SrlR	3.70313	3.999	0.926015
	1762661_at	c2401	hypothetical protein	4.4685	4.8252	0.926076
	1768868_at	c4510	hypothetical protein	4.03838	4.35927	0.92639
	1759398_s_at	ECs2979 /// Z3348	hypothetical protein /// hypothetical protein	3.45	3.72385	0.92646
	1768558_s_at	ECs2843 /// wbdO	glycosyl transferase family protein /// glycosyl transferase	3.35447	3.62002	0.926644
	1767313_s_at	ECs0801	excisionase	3.69397	3.98621	0.926687
	1767815_s_at	ECs3032 /// Z3395	regulatory protein /// regulator	3.84662	4.15012	0.926868
	1766020_s_at	c1210	hypothetical protein	4.38444	4.72994	0.926953
	1765790_s_at	Z0946	integrase encoded by prophage CP-933K; partial	4.63551	5.00064	0.926982
	1760962_at	ybdL	aminotransferase	4.08407	4.40538	0.927066
	1762491_s_at	ECs2633 /// Z2978	phage replication protein /// replication protein for prophage CP-933T	6.22948	6.718	0.927283
	1768527_at	ECs4984	tail protein	5.37595	5.79728	0.927323
	1766678_s_at	ECs4249 /// yhgF	hypothetical protein /// hypothetical protein	6.86664	7.40448	0.927362
	1762103_at	c1430	hypothetical protein	2.34008	2.52335	0.927369
	1761625_at	ECs2227	hypothetical protein	2.3147	2.49502	0.927729
	1759819_at	c5061	hypothetical protein	5.37679	5.7955	0.927751
	1768784_s_at	ECs1948 /// Z2394	hypothetical protein /// hypothetical protein	5.72489	6.17034	0.927807
	1768777_at	c3276	hypothetical protein	4.87351	5.25213	0.92791
	1761459_s_at	Z1184 /// Z1623	hypothetical protein /// hypothetical protein	3.13622	3.37978	0.927937
	1759279_at	Z1447	repressor protein CI of bacteriophage BP-933W	4.41791	4.76075	0.927988
	1766852_at	mchD	MchD protein	3.00173	3.2346	0.928006
	1759234_s_at	c2504	hypothetical protein	5.37028	5.786	0.92815
	1763967_at	c2411	DNA-binding protein H-NS	4.89768	5.27621	0.928257
	1762587_s_at	ECs0830 /// Z0968	hypothetical protein /// hypothetical protein	6.34717	6.83756	0.92828
	1767651_at	c1575	capsid protein of prophage	3.89974	4.20021	0.928464
	1767245_at	ECs1365	hypothetical protein	2.97191	3.20037	0.928614
	1768693_at	c2468	polyketide synthase	4.4546	4.79556	0.928901
	1763371_at	ycdO	hypothetical protein	4.64921	5.00485	0.928942
	1760627_s_at	ECs2215 /// ECs2769	hypothetical protein /// hypothetical protein	3.60484	3.88042	0.928981
	1760876_at	Z1096	hypothetical protein	2.98811	3.21629	0.929055
	1764577_at	coxT	regulator for prophage	4.13612	4.45159	0.929133
	1760939_s_at	ECs2757 /// Z3120	hypothetical protein /// hypothetical protein	4.28322	4.6099	0.929135
	1759214_at	c0366	hypothetical protein	3.0007	3.22899	0.9293
	1763787_s_at	ECs1542 /// ECs1792 /// ECs1971 /// ECs2251 /// Z1358 /// Z1359	large terminase subunit /// terminase large subunit /// terminase large subunit /// terminase large subunit /// hypothetical protein /// hypothetical protein	4.15032	4.46552	0.929416
	1765250_s_at	ECs1227 /// Z1482	hypothetical protein /// hypothetical protein	5.0346	5.41654	0.929486
	1766790_at	hisI	bifunctional phosphoribosyl-AMP cyclohydrolase/phosphoribosyl-ATP pyrophosphatase protein	6.09967	6.56211	0.929529
	1765844_at	iutA	IutA protein	5.99911	6.45314	0.929642
	1760638_at	yhcM	hypothetical protein	6.41648	6.90071	0.929828
	1766978_s_at	ECs2214 /// Z2086	cell division inhibitor /// division inhibition protein DicB within CP-933O	2.3527	2.53009	0.929889
	1766890_s_at	ECs5380 /// Z0701	hypothetical protein /// hypothetical protein	2.70055	2.90328	0.930172
	1768830_s_at	c4571	hypothetical protein	4.76809	5.12552	0.930265
	1760431_at	ECs4971	hypothetical protein	6.14051	6.59852	0.93059
	1768046_s_at	sgbE	L-ribulose-5-phosphate 4-epimerase	6.61403	7.10707	0.930627
	1767127_s_at	ECs0213 /// Z0245	hypothetical protein /// hypothetical protein	3.05367	3.28111	0.930682
	1760463_at	yihX	phosphatase	6.75315	7.25597	0.930703
	1764164_s_at	csgE /// csgE /// ECs1416	curli assembly protein CsgE /// curlin secretion specificity factor /// curli assembly protein CsgE	9.7941	10.5229	0.930739
	1760994_at	c1591	hypothetical protein	5.89988	6.33883	0.930752
	1761053_s_at	ECs3981 /// yqjE	hypothetical protein /// hypothetical protein	3.746	4.02457	0.930784
	1766896_at	c2475	hypothetical protein	3.01956	3.24395	0.930826
	1759104_at	c4529	hypothetical protein	5.578	5.99251	0.930829
	1764139_s_at	ECs3711 /// Z4175	hypothetical protein /// hypothetical protein	3.35004	3.59733	0.931258
	1762123_s_at	narU /// narU	nitrate/nitrite transporter /// nitrite extrusion protein 2	8.84815	9.50045	0.93134
	1762758_at	c0941	DNA adenine methylase	4.42686	4.75167	0.931642
	1762513_at	ydfR	hypothetical protein	3.58133	3.84407	0.931649
	1766179_s_at	ECs5290 /// Z5932	invasin /// invasin	5.05038	5.42028	0.931757
	1764512_s_at	ECs1304 /// Z1128 /// Z1567	hypothetical protein /// hypothetical protein /// hypothetical protein	2.43615	2.61419	0.931893
	1759270_s_at	gltD /// gltD	glutamate synthase /// glutamate synthase subunit beta	6.70964	7.19851	0.932088
	1762938_at	c0325	hypothetical protein	2.80117	3.00443	0.932347
	1760479_at	c1035	hypothetical protein	7.0068	7.51498	0.932378
	1765286_s_at	ECs3509 /// Z3941	hypothetical protein /// hypothetical protein	2.51334	2.69489	0.932635
	1761542_s_at	ECs1944 /// Z2397	hypothetical protein /// hypothetical protein	5.82787	6.24873	0.932648
	1759143_at	ygeV	sigma-54-dependent transcriptional regulator ygeV	2.62769	2.81709	0.932767
	1765714_at	mglC	beta-methylgalactoside transporter inner membrane component	4.32015	4.63099	0.932879
	1765682_s_at	ECs5470 /// Z2368	hypothetical protein /// hypothetical protein	2.41933	2.59316	0.932964
	1764051_s_at	ECs2895 /// gatC	PTS system galactitol-specific enzyme IIC /// PTS system galactitol-specific enzyme IIC	6.0771	6.51357	0.93299
	1761174_s_at	Z0946	integrase encoded by prophage CP-933K; partial	4.63147	4.96384	0.933042
	1764408_at	poxB	pyruvate dehydrogenase	6.56855	7.03839	0.933246
	1760645_s_at	ECs4563 /// Z5114	hypothetical protein /// hypothetical protein	2.96163	3.17308	0.933363
	1767616_s_at	ECs0846 /// Z0985	hypothetical protein /// hypothetical protein	3.02658	3.24251	0.933406
	1763961_s_at	ECs4308 /// Z4833	hypothetical protein /// hypothetical protein	5.43557	5.82328	0.93342
