# Supplementary material for: Influence of Glucose Availability and CRP Acetylation on the Genome-Wide Transcriptional Response of Escherichia coli: Assessment by an Optimized Factorial Microarray Analysis
Source: Front Microbiol. 2018 May 23;9:941. doi: 10.3389/fmicb.2018.00941 (PMC5974110; doi:10.3389/fmicb.2018.00941)
Supplement: Table S12 — Differential genes transcribed in E. coli carrying Δcrp(Q-type) mutation during stationary growth phase with and without correction by ΔN. [file Supplementary_TABLE_S12.xlsx]

## Sheet: Hoja1
Probe Set ID	Gene Symbol	Gene Title	Mediana(WT)	M(Q-S)	Ratio (Q/WT)stationary
1769219_at	yedS	pseudo	9.87147	11.4795	1.1629
1759685_s_at	araF /// araF /// ECs2609	L-arabinose-binding periplasmic protein /// L-arabinose transporter subunit /// L-arabinose-binding periplasmic protein	9.21773	11.5866	1.25699
1764438_s_at	araG /// araG	L-arabinose transporter ATP-binding protein /// fused L-arabinose transporter subunits of ABC superfamily: ATP-binding components	9.53544	11.7552	1.23279
1761969_s_at	araH /// araH	L-arabinose transporter permease /// fused L-arabinose transporter subunits of ABC superfamily: membrane components	9.89195	12.0107	1.21419
1759834_s_at	araH /// araH	L-arabinose transporter permease /// fused L-arabinose transporter subunits of ABC superfamily: membrane components	9.4955	11.4868	1.20971
1761754_s_at	c1141	hypothetical protein	11.0896	13.2921	1.1986
1768828_s_at	ECs1131 /// hyaD	hydrogenase 1 maturation protease /// hydrogenase 1 maturation protease	10.0497	12.0403	1.19808
1767649_at	ymgC	Blue light, low temperature and stress induced protein	10.0424	11.9721	1.19215
1768551_at	argD	bifunctional succinylornithine transaminase/acetylornithine transaminase	4.25828	5.03246	1.18181
1761315_s_at	ECs1132 /// hyaE /// hyaE	hydrogenase-1 operon protein HyaE /// hydrogenase-1 operon protein HyaE /// putative HyaA chaperone	9.98005	11.7913	1.18149
1759236_s_at	c0094	hypothetical protein	4.83489	5.71051	1.18111
1765338_s_at	ECs1130 /// hyaC /// hyaC	hydrogenase 1 b-type cytochrome subunit /// hydrogenase 1 b-type cytochrome subunit /// hydrogenase 1, b-type cytochrome subunit	10.1174	11.919	1.17806
1768184_s_at	ECs1129 /// hyaB /// hyaB	hydrogenase 1 large subunit /// hydrogenase 1 large subunit /// hydrogenase 1, large subunit	10.4608	12.3166	1.1774
1761703_s_at	ariR /// ymgB	RcsB connector protein for regulation of biofilm and acid-resistance /// hypothetical protein	10.9825	12.9107	1.17557
1765105_s_at	ECs5205 /// ytfQ /// ytfQ	LACI-type transcriptional regulator /// LACI-type transcriptional regulator /// galactofuranose binding proteint: periplasmic-binding component of ABC superfamily	11.4672	13.4689	1.17455
1762898_at	ytfT	inner membrane putative ABC superfamily sugar transporter permease	8.57357	10.0582	1.17316
1760622_s_at	astA /// c2147 /// ECs2453 /// Z2779	arginine succinyltransferase /// arginine succinyltransferase /// arginine succinyltransferase /// arginine succinyltransferase	10.4877	12.2833	1.17121
1767977_s_at	ECs5175 /// yjfY /// yjfY	hypothetical protein /// hypothetical protein /// YhcN family protein, periplasmic	11.6584	13.6201	1.16826
1766581_s_at	c2666	hypothetical protein	9.31598	10.8786	1.16773
1765453_s_at	ECs1128 /// hyaA /// hyaA /// hyaA	hydrogenase-1 small subunit /// hydrogenase-1 small subunit /// hydrogenase 1, small subunit /// hydrogenase-1 small chain	10.9044	12.723	1.16677
1762122_s_at	ECs1133 /// hyaF /// hyaF	hydrogenase-1 operon protein HyaF /// hydrogenase-1 operon protein HyaF /// protein involved in nickel incorporation into hydrogenase-1 proteins	9.21303	10.7459	1.16638
1768822_s_at	ECs0884 /// ybiM	hypothetical protein /// hypothetical protein	11.7385	13.688	1.16607
1766470_s_at	ECs5206 /// ytfR /// Z5839	ABC transporter ATP-binding protein /// putative ABC superfamily sugar transporter ATP-binding subunit /// ABC transporter ATP-binding protein	9.87231	11.495	1.16437
1762154_at	rybB	ncRNA	11.9959	13.9643	1.16409
1760190_s_at	ECs5164 /// yjfN /// yjfN	hypothetical protein /// hypothetical protein /// DUF1471 family periplasmic protein	11.3872	13.2347	1.16225
1764700_s_at	ECs3022 /// yohC /// yohC	hypothetical protein /// hypothetical protein /// Yip1 family inner membrane protein	12.3452	14.3424	1.16178
1761243_s_at	csiE /// csiE /// ECs3401	stationary phase inducible protein CsiE /// stationary phase inducible protein /// stationary phase inducible protein CsiE	11.449	13.287	1.16054
1768167_at	ycgG	putative membrane-anchored cyclic-di-GMP phosphodiesterase	9.6941	11.219	1.1573
1761078_s_at	c1608	hypothetical protein	8.78165	10.1605	1.15701
1759937_s_at	ECs5206 /// ytfR /// ytfR /// Z5839	ABC transporter ATP-binding protein /// putative ABC superfamily sugar transporter ATP-binding subunit /// ABC transporter ATP-binding protein /// ABC transporter ATP-binding protein	10.3606	11.9581	1.15419
1761460_s_at	astD	succinylglutamic semialdehyde dehydrogenase	11.2184	12.9418	1.15362
1765725_s_at	ECs4608 /// Z5161	hypothetical protein /// hypothetical protein	2.74355	3.15925	1.15152
1760113_s_at	astE /// ECs2450 /// ydjS	succinylglutamate desuccinylase /// succinylglutamate desuccinylase /// succinylglutamate desuccinylase	10.419	11.9945	1.15121
1760721_s_at	srlA /// srlA /// srlA_2	glucitol/sorbitol-specific enzyme IIC component of PTS /// PTS system, glucitol/sorbitol-specific IIC2 component /// PTS system, glucitol/sorbitol-specific IIC component, one of two; frag	8.46134	9.72445	1.14928
1760751_s_at	astB /// ECs2451 /// Z2777	succinylarginine dihydrolase /// succinylarginine dihydrolase /// succinylarginine dihydrolase	10.756	12.3547	1.14863
1762900_s_at	ECs2702 /// yedS /// Z3057	outer membrane protein /// pseudo /// hypothetical protein	10.8884	12.4871	1.14682
1767056_s_at	ECs5207 /// ytfT /// ytfT /// ytfT	transport system permease /// transport system permease /// inner membrane putative ABC superfamily sugar transporter permease /// ABC transporter permease	9.61281	11.0036	1.14468
1761537_at	ycgY	uncharacterized protein	9.56967	10.9541	1.14466
1761406_s_at	argD /// astC	bifunctional succinylornithine transaminase/acetylornithine transaminase /// succinylornithine transaminase, PLP-dependent	11.4006	13.0357	1.14343
1762735_s_at	ECs4294 /// yhhA /// yhhA	hypothetical protein /// hypothetical protein /// DUF2756 family protein	12.1971	13.9416	1.14303
1769285_at	gltB	glutamate synthase, large subunit	11.0632	8.93304	0.807455
1766000_s_at	nuoG /// nuoG	NADH:ubiquinone oxidoreductase, chain G /// NADH dehydrogenase subunit G	10.184	8.58929	0.843408
1764521_s_at	atpH /// atpH /// ECs4677	ATP synthase F0F1 subunit delta /// F1 sector of membrane-bound ATP synthase, delta subunit /// ATP synthase F0F1 subunit delta	11.8727	9.7556	0.821684
1762171_s_at	ECs4309 /// livJ /// livJ /// livJ	periplasmic binding protein of high-affinity amino acid transport system /// high-affinity amino acid transport system; periplasmic binding protein /// leucine/isoleucine/valine transporter subunit /// Leu/Ile/Val-binding protein	11.9591	9.80865	0.820186
1765655_s_at	cysD /// cysD	sulfate adenylyltransferase, subunit 2 /// sulfate adenylyltransferase subunit 2	9.94897	8.15927	0.820112
1766738_s_at	livK /// livK	leucine transporter subunit /// leucine-specific binding protein	11.33	9.27924	0.818998
1767983_s_at	ECs5221 /// pyrI /// pyrI	aspartate carbamoyltransferase /// aspartate carbamoyltransferase /// aspartate carbamoyltransferase, regulatory subunit	11.6845	9.54885	0.817225
1762105_s_at	flgB /// flgB	flagellar basal-body rod protein FlgB /// flagellar component of cell-proximal portion of basal-body rod	11.2018	9.14968	0.816805
1766267_s_at	c0039	hypothetical protein	10.8366	8.83486	0.815281
1767291_s_at	rpsJ /// rpsJ	30S ribosomal protein S10 /// 30S ribosomal subunit protein S10	12.6557	10.3106	0.814701
1767981_s_at	ECs1012 /// ompF /// ompF	outer membrane protein F /// outer membrane protein F /// outer membrane porin 1a (Ia;b;F)	12.6325	10.2885	0.81445
1759939_s_at	carA /// carA /// ECs0035	carbamoyl phosphate synthase small subunit /// carbamoyl phosphate synthetase small subunit, glutamine amidotransferase /// carbamoyl phosphate synthase small subunit	11.1392	9.06143	0.81347
1760480_s_at	glyA	serine hydroxymethyltransferase	10.9414	8.89299	0.812785
1760752_s_at	rplB /// rplB	50S ribosomal protein L2 /// 50S ribosomal subunit protein L2	12.1749	9.88979	0.81231
1760643_s_at	flgD /// flgD	flagellar basal body rod modification protein /// flagellar hook assembly protein	10.7433	8.71754	0.811438
1761146_s_at	livG /// livG	leucine/isoleucine/valine transporter subunit /// leucine/isoleucine/valine transporter ATP-binding subunit	9.88159	8.00725	0.81032
1764434_at	gltD	glutamate synthase, 4Fe-4S protein, small subunit	10.3404	8.37247	0.809687
1760617_s_at	glnA	glutamine synthetase	10.8448	8.75761	0.807542
1766425_s_at	ECs5177 /// priB /// priB	primosomal replication protein N /// primosomal replication protein N /// primosomal protein N	11.9108	9.61778	0.807487
1760241_s_at	rpsF /// rpsF	30S ribosomal protein S6 /// 30S ribosomal subunit protein S6	11.83	9.54125	0.806529
1767741_at	ilvC	ketol-acid reductoisomerase, NAD(P)-binding	11.3797	9.11194	0.80072
1762483_s_at	leuB /// leuB	3-isopropylmalate dehydrogenase, NAD(+)-dependent /// 3-isopropylmalate dehydrogenase	10.0802	8.00168	0.793801
1766722_s_at	ECs4759 /// metE /// metE	5-methyltetrahydropteroyltriglutamate/homocysteine S-methyltransferase /// 5-methyltetrahydropteroyltriglutamate--homocysteine S-methyltransferase /// 5-methyltetrahydropteroyltriglutamate-homocysteine S-methyltransferase	11.8234	9.32857	0.788992
1759374_s_at	cyoB /// ECs0485	cytochrome o ubiquinol oxidase subunit I /// cytochrome o ubiquinol oxidase subunit I	11.3618	9.71172	0.85477
1768230_s_at	c4084	hypothetical protein	10.2542	8.76429	0.854706
1768145_s_at	carB /// carB	carbamoyl phosphate synthase large subunit /// carbamoyl-phosphate synthase large subunit	10.972	9.37624	0.854559
1761831_s_at	ECs3530 /// stpA /// stpA	DNA binding protein /// DNA binding protein /// DNA binding protein, nucleoid-associated	10.3203	8.81856	0.854489
1767883_s_at	rimM /// rimM	16S rRNA-processing protein RimM /// 16S rRNA processing protein	12.4307	10.6207	0.854391
1760529_s_at	livF /// livF	leucine/isoleucine/valine transporter ATP-binding subunit /// leucine/isoleucine/valine transporter ATP-binding protein	5.8194	4.96873	0.853822
1761856_s_at	rpsS /// rpsS	30S ribosomal protein S19 /// 30S ribosomal subunit protein S19	12.8645	10.9801	0.853515
1765981_s_at	c4115	hypothetical protein	11.9359	10.1835	0.85318
1762075_s_at	rpmC /// rpmC	50S ribosomal protein L29 /// 50S ribosomal subunit protein L29	12.6668	10.8033	0.852882
1762145_s_at	rpsT /// rpsT	30S ribosomal protein S20 /// 30S ribosomal subunit protein S20	11.6855	9.96165	0.852482
1760114_s_at	aroG /// ECs0782	phospho-2-dehydro-3-deoxyheptonate aldolase /// phospho-2-dehydro-3-deoxyheptonate aldolase	3.32552	2.83306	0.851917
1767324_s_at	atpB /// atpB /// ECs4680	ATP synthase F0F1 subunit A /// F0 sector of membrane-bound ATP synthase, subunit a /// ATP synthase F0F1 subunit A	11.8802	10.1206	0.851885
1764404_s_at	cyoD /// ECs0483	cytochrome o ubiquinol oxidase subunit IV /// cytochrome o ubiquinol oxidase subunit IV	11.5845	9.86858	0.851878
1762214_s_at	rplM /// rplM	50S ribosomal protein L13 /// 50S ribosomal subunit protein L13	12.7566	10.8669	0.851866
1760787_s_at	flgE /// flgE	flagellar hook protein FlgE /// flagellar hook protein	10.8953	9.26387	0.850263
1764395_s_at	mepS /// spr	murein DD-endopeptidase, space-maker hydrolase, mutational suppressor of prc thermosensitivity, outer membrane lipoprotein /// outer membrane lipoprotein	11.077	9.4178	0.850209
1765526_s_at	cysJ /// cysJ	sulfite reductase subunit alpha /// sulfite reductase, alpha subunit, flavoprotein	11.1171	9.44591	0.849671
1768160_s_at	ECs5220 /// yjgF	hypothetical protein /// hypothetical protein	12.0693	10.254	0.84959
1764190_s_at	ECs0584 /// purK /// purK	phosphoribosylaminoimidazole carboxylase ATPase subunit /// phosphoribosylaminoimidazole carboxylase ATPase subunit /// N5-carboxyaminoimidazole ribonucleotide synthase	10.0771	8.55609	0.849065
1759235_at	flgF	flagellar component of cell-proximal portion of basal-body rod	8.93045	7.58077	0.848867
1768673_at	ilvI	acetolactate synthase 3 large subunit	10.5073	8.91931	0.848866
1767560_s_at	ECs1440 /// pyrC /// pyrC	dihydroorotase /// dihydroorotase /// dihydro-orotase	10.3207	8.75952	0.848734
1762986_s_at	livF /// livF	leucine/isoleucine/valine transporter subunit /// leucine/isoleucine/valine transporter ATP-binding subunit	10.2916	8.72729	0.848
1759865_s_at	atpE /// atpE /// ECs4679	ATP synthase F0F1 subunit C /// F0 sector of membrane-bound ATP synthase, subunit c /// ATP synthase F0F1 subunit C	12.2027	10.344	0.847679
1759302_s_at	cheW /// ECs2597	purine-binding chemotaxis protein /// purine-binding chemotaxis protein	11.2136	9.49563	0.846794
1767122_s_at	tig /// tig	trigger factor /// peptidyl-prolyl cis/trans isomerase (trigger factor)	11.5332	9.76378	0.84658
1764921_s_at	upp	uracil phosphoribosyltransferase	11.0136	9.31732	0.845984
1766248_at	metE	5-methyltetrahydropteroyltriglutamate--homocysteine S-methyltransferase	5.9809	5.05838	0.845755
1767173_s_at	c2347 /// nmpC /// nmpC	hypothetical protein /// pseudo /// outer membrane porin protein nmpC	11.6862	9.88241	0.845646
1768151_s_at	metQ /// metQ	DL-methionine transporter substrate-binding subunit /// DL-methionine transporter subunit	12.0832	10.2059	0.844635
1762133_s_at	ECs0078 /// leuA	2-isopropylmalate synthase /// 2-isopropylmalate synthase	11.172	9.43564	0.844579
1765594_s_at	atpD /// atpD /// ECs4674	ATP synthase F0F1 subunit beta /// F1 sector of membrane-bound ATP synthase, beta subunit /// ATP synthase F0F1 subunit beta	11.8321	9.99293	0.844562
1768833_s_at	c4086	hypothetical protein	11.0104	9.29829	0.844498
1768591_s_at	ECs3784 /// serA	D-3-phosphoglycerate dehydrogenase /// D-3-phosphoglycerate dehydrogenase	12.0033	10.136	0.844436
1760166_s_at	c4088	hypothetical protein	10.3366	8.72564	0.844148
1761178_s_at	cysM /// cysM	cysteine synthase B /// cysteine synthase B (O-acetylserine sulfhydrolase B)	10.3583	8.74197	0.843955
1759821_s_at	ECs4702 /// ilvG /// ilvG	acetolactate synthase 2 catalytic subunit /// acetolactate synthase 2 catalytic subunit /// pseudo	11.5359	9.71906	0.842503
1763490_s_at	fliA /// fliA	flagellar biosynthesis sigma factor /// RNA polymerase, sigma 28 (sigma F) factor	10.881	9.16461	0.842261
1764592_s_at	ECs2467 /// gdhA /// gdhA	glutamate dehydrogenase /// glutamate dehydrogenase /// glutamate dehydrogenase, NADP-specific	11.616	9.78253	0.842157
1759122_s_at	thrA /// thrA	bifunctional aspartokinase I/homoserine dehydrogenase I /// Bifunctional aspartokinase/homoserine dehydrogenase 1	11.912	10.0165	0.840879
1764241_s_at	fliD /// fliD	flagellar filament capping protein /// flagellar capping protein	9.65255	8.11218	0.840419
1767098_s_at	ECs5273 /// fimA	FimA /// major type 1 subunit fimbrin (pilin)	12.1638	10.2205	0.840239
1765175_s_at	rpsP /// rpsP	30S ribosomal protein S16 /// 30S ribosomal subunit protein S16	12.3425	10.3581	0.839216
1764586_s_at	pyrB /// pyrB	aspartate carbamoyltransferase /// aspartate carbamoyltransferase, catalytic subunit	12.1104	10.1604	0.838981
1759907_s_at	pyrD /// pyrD	dihydro-orotate oxidase, FMN-linked /// dihydroorotate dehydrogenase 2	9.46764	7.93721	0.838351
1766497_s_at	artJ /// artJ	arginine binding protein, periplasmic /// arginine-binding periplasmic protein 2	10.248	8.5882	0.83804
1765697_s_at	rplC /// rplC	50S ribosomal protein L3 /// 50S ribosomal subunit protein L3	12.7966	10.7229	0.837947
1764390_s_at	c4090	hypothetical protein	10.5189	8.81267	0.83779
1763163_s_at	acnB /// ECs0122	bifunctional aconitate hydratase 2/2-methylisocitrate dehydratase /// bifunctional aconitate hydratase 2/2-methylisocitrate dehydratase	7.18799	6.00987	0.836099
1768112_at	flgE	flagellar hook protein	10.9155	9.12257	0.835745
1767603_s_at	codA /// codA /// ECs0390	cytosine deaminase /// cytosine/isoguanine deaminase /// cytosine deaminase	10.1306	8.43042	0.832176
1768221_s_at	ECs3818 /// metK /// metK	methionine adenosyltransferase /// methionine adenosyltransferase /// S-adenosylmethionine synthetase	11.0743	9.21253	0.831887
1764381_s_at	atpF /// atpF /// ECs4678	ATP synthase F0F1 subunit B /// F0 sector of membrane-bound ATP synthase, subunit b /// ATP synthase F0F1 subunit B	11.8886	9.84995	0.828522
1768120_s_at	flgC /// flgC	flagellar basal body rod protein FlgC /// flagellar component of cell-proximal portion of basal-body rod	11.0645	9.13113	0.825263
1761917_s_at	rplD /// rplD	50S ribosomal protein L4 /// 50S ribosomal subunit protein L4	12.383	10.1954	0.823338
1765968_s_at	ECs3077 /// rplY /// rplY	50S ribosomal protein L25 /// 50S ribosomal protein L25 /// 50S ribosomal subunit protein L25	11.8145	9.72202	0.822892
