# Supplementary material for: Influence of Glucose Availability and CRP Acetylation on the Genome-Wide Transcriptional Response of Escherichia coli: Assessment by an Optimized Factorial Microarray Analysis
Source: Front Microbiol. 2018 May 23;9:941. doi: 10.3389/fmicb.2018.00941 (PMC5974110; doi:10.3389/fmicb.2018.00941)
Supplement: Table S13 — Differential genes transcribed in E. coli carrying Δcrp(R-type) mutation during stationary growth phase with and without correction by ΔN. [file Supplementary_TABLE_S13.xlsx]

## Sheet: Hoja1
Probe Set ID	Gene Symbol	Gene Title	M(WTstationary)	M(Rstationary)	(R/WT)stationary
1759087_s_at	ECs1513 /// Z1777	hypothetical protein /// hypothetical protein	6.48219	8.08298	1.24695		Cells coloured in red indicate the genes that should not be considered in despite their significante ratio values due to
1761240_s_at	ampC	beta-lactamase	3.09229	3.84783	1.24433		their expression pattern in the strain Delta N (positional mutant control)
1763558_s_at	ECs3249 /// evgS	EvgA family transcriptional regulator /// hybrid sensory histidine kinase in two-component regulatory system with EvgA	4.49629	5.65966	1.25874
1764260_s_at	ECs1431 /// yceE	multidrug transporter /// hypothetical protein	4.13434	4.89694	1.18445
1764498_at	c0413	aldo/keto reductase	4.63846	6.00054	1.29365
1765063_at	c3976	N-acetylmannosamine kinase	7.35838	9.44772	1.28394
1765081_s_at	ECs4591 /// Z5143	hypothetical protein /// hypothetical protein	2.92921	3.6171	1.23484
1765606_at	paaI	hydroxyphenylacetyl-CoA thioesterase	9.44503	11.4353	1.21072
1769108_s_at	chuX /// ECs4384	hypothetical protein /// ShuX-like protein	5.32661	6.33555	1.18942
1769198_x_at	c0260	hypothetical protein	6.76266	9.04582	1.33761
1769210_s_at	c2207	hypothetical protein	5.81217	8.01826	1.37956
1769222_s_at	ECs1319 /// Z1141 /// Z1580	hypothetical protein /// hypothetical protein /// hypothetical protein	4.14405	5.27454	1.2728
1769226_s_at	Z1838	hypothetical protein	6.13827	7.27188	1.18468
1769232_at	c2662	hypothetical protein	5.47075	6.73724	1.2315
1769236_s_at	rhaD	rhamnulose-1-phosphate aldolase	4.56021	5.7902	1.26972
1769246_s_at	ECs4610 /// Z5163	hypothetical protein /// hypothetical protein	3.72533	4.75594	1.27665
1769251_at	c5194	hypothetical protein	4.70712	5.61083	1.19199
1769268_at	c1495	hypothetical protein	5.65876	6.71058	1.18587
1769281_s_at	ECs5074 /// Z5692	histidine protein kinase /// histidine kinase	6.39249	7.77447	1.21619
1762226_at	Z6019	transposase	5.3977	6.39386	1.18455
1764353_s_at	c4570 /// ECs2801	hypothetical protein /// hypothetical protein	6.16382	10.3871	1.68517
1768605_s_at	ECs1118 /// Z2348	tail assembly protein /// phage tail protein encoded by prophage CP-933R	7.60868	12.1236	1.59339
1760777_s_at	ECs5063 /// yjcQ	multidrug efflux system protein MdtO /// multidrug efflux system protein MdtO	4.84887	7.5454	1.55612
1765160_s_at	ECs2767 /// Z3127	hypothetical protein /// hypothetical protein	6.05831	9.21434	1.52094
1764449_x_at	c0270 /// c1287	hypothetical protein /// hypothetical protein	6.70241	9.83436	1.46729
1759541_s_at	ECs0614 /// pheP	phenylalanine transporter /// phenylalanine transporter	6.57847	9.65089	1.46704
1768372_s_at	c4522	hypothetical protein	5.77823	8.4597	1.46407
1762186_s_at	ECs0845 /// Z0984	hypothetical protein /// hypothetical protein	4.88556	7.13798	1.46104
1766312_s_at	c1431 /// ECs1781 /// ECs2189 /// ECs2262 /// ECs3498 /// Z1349 /// Z2065 /// Z3927 /// Z6054	hypothetical protein /// hypothetical protein /// hypothetical protein /// hypothetical protein /// hypothetical protein /// hypothetical protein /// phage protein YjhS encoded within prophage CP-933O /// hypothetical protein /// hypothetical protein	6.11453	8.76257	1.43307
1769051_s_at	c1546 /// ECs1185	repressor protein /// cI repressor protein	4.23154	6.03725	1.42673
1766838_at	Z0342	LysR family transcriptional regulator	4.70354	6.64838	1.41348
1766351_s_at	ECs1786 /// ECs1966 /// ECs2257 /// ECs2966 /// Z1354 /// Z1798 /// Z2118 /// Z3101 /// Z3336 /// Z6049	endopeptidase /// endopeptidase /// endopeptidase /// endopeptidase /// endopeptidase of cryptic prophage CP-933M /// endopeptidase of prophage CP-933N /// endopeptidase Rz of prophage CP-933O /// endopeptidase of prophage CP-933U /// endopeptidase Rz for prophage CP-933V /// endopeptidase encoded by cryptic prophage CP-933U	6.58461	9.27872	1.40915
1760905_s_at	ECs3485 /// Z3918	chaperone-like protein /// chaperone protein	3.28175	4.61479	1.4062
1767945_at	xylR	xylose operon regulatory protein	6.09004	8.55996	1.40557
1768598_s_at	ECs3794 /// yggA	arginine exporter protein /// arginine exporter protein	7.00679	9.84222	1.40467
1768714_s_at	c1523 /// c1524	hypothetical protein /// hypothetical protein	4.75533	6.58349	1.38445
1759169_at	nrdF	ribonucleotide-diphosphate reductase subunit beta	5.23362	7.23562	1.38253
1761633_at	malS	periplasmic alpha-amylase	5.66289	7.81141	1.3794
1761457_s_at	dppC /// ECs4422	dipeptide transporter /// peptide ABC transporter	6.37225	8.77357	1.37684
1764916_at	phnP	carbon-phosphorus lyase complex accessory protein	5.91579	8.14011	1.376
1766625_at	c1288	hypothetical protein	6.4923	8.92623	1.3749
1759172_s_at	ECs1510 /// Z1774	replication protein /// hypothetical protein	6.82243	9.37359	1.37394
1765206_at	ECs1168	hypothetical protein	5.29226	7.26675	1.37309
1760511_s_at	ECs2635 /// Z2980	plasmid partition protein /// stability/partitioning protein encoded within CP-933T	4.98744	6.83548	1.37054
1761723_at	c1486	hypothetical protein	3.58244	4.89847	1.36736
1764364_s_at	c1458	tail component of prophage	4.83041	6.6027	1.3669
1762249_s_at	ECs1401 /// Z1215 /// Z1655	hypothetical protein /// hypothetical protein /// hypothetical protein	4.22688	5.7635	1.36354
1760941_at	c1424	hypothetical protein	3.33372	4.54394	1.36303
1764908_s_at	ECs1559 /// Z1820	tail assembly protein /// hypothetical protein	3.91378	5.32797	1.36134
1761341_at	phnC	phosphonate/organophosphate ester transporter subunit	3.48016	4.72324	1.35719
1764653_at	prfH	peptide chain release factor-like protein	4.99733	6.77101	1.35493
1761270_s_at	ccmH /// ECs3083	subunit of heme lyase /// CcmH precursor	4.60243	6.23514	1.35475
1761438_s_at	c3518 /// c3519	hypothetical protein /// hypothetical protein	4.28639	5.76945	1.34599
1760076_at	glpC	sn-glycerol-3-phosphate dehydrogenase subunit C	7.37703	9.92856	1.34588
1759642_s_at	ECs4333 /// Z4858	hypothetical protein /// hypothetical protein	5.73082	7.67749	1.33969
1759649_at	c1882	hypothetical protein	6.86518	9.19362	1.33917
1760915_s_at	Z2259 /// Z2261	Rhs element protein /// Rhs element protein	6.78439	9.07128	1.33708
1766819_x_at	ECs3489	hypothetical protein	2.69779	3.60491	1.33624
1759676_at	c3677	hypothetical protein	6.39151	8.50627	1.33087
1767359_s_at	ECs2476 /// ydjE	transporter /// transporter	6.25164	8.31017	1.32928
1764382_s_at	c1172	hypothetical protein	5.81634	7.72741	1.32857
1763222_x_at	ECs1124 /// ECs1993 /// Z1383	hypothetical protein /// hypothetical protein /// hypothetical protein	6.7023	8.90394	1.32849
1761397_at	hlyC	hemolysin C	4.07933	5.40409	1.32475
1762030_s_at	ECs3849 /// Z4318	hypothetical protein /// hypothetical protein	4.56033	6.04043	1.32456
1767713_s_at	ECs1204 /// Z1460	hypothetical protein /// hypothetical protein	5.0011	6.62136	1.32398
1760208_s_at	ECs0234 /// Z0266	hypothetical protein /// hypothetical protein	5.70266	7.54663	1.32335
1764899_at	ygaA	anaerobic nitric oxide reductase transcription regulator	6.30554	8.32719	1.32061
1763986_s_at	livG /// livG	leucine/isoleucine/valine transporter ATP-binding subunit /// leucine/isoleucine/valine transporter ATP-binding protein	6.08854	8.04041	1.32058
1768905_s_at	abrB /// ECs0740	transporter /// transporter	5.00384	6.60347	1.31968
1764863_s_at	ECs1148 /// torS	hybrid sensory histidine kinase TorS /// hybrid sensory histidine kinase TorS	5.17023	6.81912	1.31892
1766027_s_at	c1433 /// ECs1212 /// ECs2969 /// Z1468 /// Z3340	lambdoid prophage DLP12 lysis protein S /// holin /// holin /// lysis protein S of bacteriophage BP-933W /// lysis protein S of prophage CP-933V	6.13562	8.07551	1.31617
1761636_x_at	c1279	hypothetical protein	3.82908	5.03925	1.31605
1762040_at	c1472	hypothetical protein	4.67601	6.15318	1.3159
1759474_at	ptsA	phosphoenolpyruvate-protein phosphotransferase ptsA	4.86412	6.39591	1.31491
1767118_x_at	c4575	hypothetical protein	6.46257	8.4905	1.3138
1762906_s_at	ECs4541 /// Z5093	hypothetical protein /// hypothetical protein	4.39567	5.76306	1.31108
1768938_s_at	ECs1340 /// Z1162 /// Z1601	hypothetical protein /// hypothetical protein /// hypothetical protein	5.3108	6.9577	1.3101
1767686_at	c3180	lysozyme from lambdoid prophage Qin	6.62704	8.67402	1.30888
1768070_s_at	ECs0833 /// Z0971	minor tail protein /// tail component of prophage CP-933K	5.57454	7.29631	1.30887
1765199_at	frwC	fructose-like permease EIIC subunit 2	4.92884	6.44212	1.30702
1768434_at	Z1803	terminase encoded by prophage CP-933N	6.791	8.87201	1.30644
1760383_s_at	ECs2184 /// ECs2739 /// Z2369	endopeptidase /// endopeptidase /// endopeptidase Rz of prophage CP-933R	5.63524	7.35871	1.30584
1759585_s_at	c1578 /// c3165 /// ECs1638 /// Z1891	tail fiber component Z of prophage /// tail fiber component Z of prophage /// minor tail protein /// tail component of prophage CP-933X	5.5396	7.23025	1.30519
1760990_at	c4982	PTS system, mannose-specific IID component	5.61314	7.32471	1.30492
1766358_at	c4520	hypothetical protein	6.09046	7.94209	1.30402
1765971_s_at	ECs1020 /// ycbP	NAD(P)H-dependent FMN reductase /// NAD(P)H-dependent FMN reductase	6.62236	8.62885	1.30299
1767008_at	c0329	hypothetical protein	3.16952	4.12815	1.30245
1763590_s_at	ECs2204 /// Z2095	hypothetical protein /// hypothetical protein	5.85445	7.62418	1.30229
1767505_s_at	entE	enterobactin synthase subunit E	5.79458	7.54496	1.30207
1765024_s_at	ECs5444 /// Z2165	hypothetical protein /// hypothetical protein	4.20299	5.4591	1.29886
1765868_s_at	c1464 /// ECs2237 /// Z6032	tail fiber component K of prophage /// tail assembly protein /// tail assembly protein of cryptic prophage CP-933P	7.94659	10.3184	1.29847
1767523_s_at	ECs4668 /// Z5223	hypothetical protein /// fimbrial chaperone	3.08265	4.00166	1.29812
1761445_s_at	Z2105 /// Z2379	hypothetical protein /// hypothetical protein	4.7059	6.10503	1.29731
1762942_s_at	c3609 /// ECs1359	hypothetical protein /// hypothetical protein	4.36349	5.65559	1.29612
1763540_x_at	c0139 /// c1262 /// c1521 /// c1553 /// c5167 /// c5178 /// ECs1208 /// ECs1666 /// ECs1918 /// ECs2219 /// ECs2745 /// ECs2932 /// ECs2959 /// ECs3133 /// ECs3491 /// ECs3862 /// ECs4025 /// ECs5244 /// Z1934 /// Z2073 /// Z2376 /// Z2430 /// Z3095 /// Z3297 /// Z3924 /// Z4334 /// Z4503 /// Z5880	transposase IS629 /// transposase IS629 /// transposase IS629 /// transposase IS629 /// transposase IS629 /// transposase IS629 /// transposase /// transposase /// transposase /// transposase /// transposase /// transposase /// transposase /// transposase /// transposase /// transposase /// transposase /// transposase /// transposase for IS629 /// transposase within CP-933O /// IS629 transposase …	5.38582	6.98009	1.29601
1764866_s_at	ECs0683 /// ybeR	hypothetical protein /// hypothetical protein	4.78203	6.18066	1.29248
1763037_s_at	ECs0957 /// poxB	pyruvate dehydrogenase /// pyruvate dehydrogenase	4.76405	6.15658	1.2923
1760312_s_at	ECs1348 /// Z1168 /// Z1607	hypothetical protein /// hypothetical protein /// hypothetical protein	5.83685	7.53886	1.2916
1767160_s_at	ECs1805 /// Z1914	minor tail protein /// minor tail fiber protein of prophage CP-933X	7.74163	9.98592	1.2899
1764288_s_at	ECs4350 /// Z4875	phosphotransferase system enzyme IIA /// phosphotransferase system enzyme subunit	5.43593	7.01085	1.28972
1767482_s_at	ECs2631 /// Z2976	derepression protein /// hypothetical protein	5.24367	6.75687	1.28857
1766285_at	c2505	hypothetical protein	4.61901	5.94964	1.28808
1763184_s_at	ECs2914 /// Z3276	type-1 fimbrial protein /// fimbrial protein	5.28356	6.7981	1.28665
1764880_s_at	ECs0298 /// sidI	head size determination protein /// capsid morphogenesis protein encoded in CP-933I	6.67669	8.5877	1.28622
1763016_s_at	ECs1541 /// ECs1791 /// ECs1970 /// ECs2252 /// Z1357 /// Z1802 /// Z3333 /// Z6046	terminase small subunit /// terminase small subunit /// terminase small subunit /// terminase small subunit /// hypothetical protein /// hypothetical protein /// hypothetical protein /// terminase subunit encoded by cryptic prophage CP-933P	6.16601	7.92983	1.28606
1764664_at	ECs2799	hypothetical protein	5.56762	7.15431	1.28499
1762648_s_at	Z1803 /// Z3332 /// Z6045	terminase encoded by prophage CP-933N /// hypothetical protein /// terminase subunit encoded by cryptic prophage CP-933P	5.22452	6.71113	1.28454
1768904_s_at	c4567 /// c5159	hypothetical protein /// hypothetical protein	5.11936	6.57595	1.28453
1761632_at	c1184	hypothetical protein	2.94497	3.78227	1.28431
1759792_at	c3396	hypothetical protein	4.65686	5.97868	1.28384
1762459_s_at	ECs0706 /// nagC	transcriptional repressor of N-acetylglucosamine operon /// transcriptional repressor of nag (N-acetylglucosamine) operon	4.51291	5.79236	1.28351
1760292_s_at	ECs1824 /// Z6010	hypothetical protein /// hypothetical protein	4.18008	5.36483	1.28343
1765807_at	c1445	DNA packaging protein of prophage; terminase large subunit	5.3307	6.83727	1.28262
1764068_x_at	ECs2940 /// Z3306	hypothetical protein /// hypothetical protein	6.77418	8.68341	1.28184
1759896_at	c3679	hypothetical protein	4.10417	5.25731	1.28097
1767387_at	c0319	oligogalacturonide lyase	4.05468	5.19245	1.28061
1763846_s_at	ECs3168 /// nuoF	NADH dehydrogenase I subunit F /// NADH dehydrogenase I subunit F	7.83276	10.0234	1.27968
1767346_at	yfcR	hypothetical protein	5.05098	6.45812	1.27859
1761037_s_at	ECs1029 /// pyrD	dihydroorotate dehydrogenase 2 /// dihydroorotate dehydrogenase 2	5.80333	7.41911	1.27842
1761442_s_at	c3676	hypothetical protein	6.55228	8.37161	1.27766
1760150_s_at	ECs1194 /// ECs2983	hypothetical protein /// hypothetical protein	6.50422	8.3078	1.27729
1764540_s_at	c1423 /// ECs2752 /// Z3116	hypothetical protein /// hypothetical protein /// hypothetical protein	5.48545	7.00413	1.27686
1764605_s_at	ECs2163 /// ECs2946 /// ECs5445 /// Z2143 /// Z3081	tail assembly protein /// tail assembly protein /// hypothetical protein /// tail component of prophage CP-933O /// tail fiber component K of prophage CP-933U	5.83709	7.44649	1.27572
1766927_s_at	ECs1689 /// Z1957	transposase /// transposase for IS629	4.01541	5.11908	1.27486
1761310_at	c3462	hypothetical protein	5.54083	7.06225	1.27458
1765762_s_at	c3170	capsid protein of prophage	6.1687	7.8592	1.27405
1764817_at	nanT	sialic acid transporter	5.83277	7.43002	1.27384
1766967_s_at	ECs2139 /// marB	hypothetical protein /// hypothetical protein	5.06518	6.45103	1.2736
1766380_s_at	ECs2426 /// thrS	threonyl-tRNA synthetase /// threonyl-tRNA synthetase	5.5992	7.13081	1.27354
1764732_at	yegB	multidrug efflux system protein MdtE	6.96816	8.87407	1.27352
1766642_s_at	c4407	hypothetical protein	5.78521	7.3671	1.27344
1760440_at	malZ	maltodextrin glucosidase	6.85979	8.73487	1.27334
1760730_s_at	chuU /// chuU /// ECs4386	permease of iron compound ABC transport system /// iron ABC transporter permease /// hemin permease	4.85451	6.17649	1.27232
1765635_s_at	ECs3819 /// galP	galactose-proton symport of transport system /// galactose-proton symport of transport system	6.15065	7.82278	1.27186
1762090_s_at	ECs0810 /// ECs1197 /// ECs2980	protein NinE /// protein NinE /// protein NinE	4.78424	6.0815	1.27115
1762940_at	c0332	L-fucose permease	4.00494	5.09062	1.27108
1762353_at	Z1551	hypothetical protein	5.59939	7.11693	1.27102
1759850_s_at	ECs1987 /// Z1378 /// Z3313	tail assembly protein /// tail component encoded by cryptic prophage CP-933M; partial /// tail component of prophage CP-933V	7.04818	8.957	1.27082
1761014_at	c3787	disulfide oxidoreductase	4.04714	5.14026	1.2701
1766775_at	ECs1593	head-tail adaptor	6.41813	8.15099	1.26999
1765449_at	tbpA	thiamine transporter substrate binding subunit	6.44396	8.18368	1.26998
1767269_s_at	c3661	hypothetical protein	6.06241	7.69809	1.26981
1759910_s_at	ECs1116 /// ECs1555 /// ECs2238 /// ECs2723 /// ECs2947 /// Z1815 /// Z2352 /// Z3082 /// Z6033	minor tail protein /// minor tail protein /// minor tail protein /// minor tail protein /// minor tail protein /// tail component L homolog encoded by prophage CP-933N /// tail component of prophage CP-933R /// tail fiber component L of prophage CP-933U /// tail component of cryptic prophage CP-933P	6.71093	8.51355	1.26861
1759206_s_at	ECs3830 /// yggV	deoxyribonucleotide triphosphate pyrophosphatase /// deoxyribonucleotide triphosphate pyrophosphatase	8.0285	10.1838	1.26845
1763672_at	Z2474m	sugar-binding periplasmic protein	4.79732	6.08199	1.26779
1764843_at	c1171	hypothetical protein	3.14921	3.99235	1.26773
1763882_at	pmbA	peptidase PmbA	4.65738	5.89705	1.26617
1760000_at	c4839	hypothetical protein	4.46987	5.6595	1.26614
1763196_s_at	ECs4877 /// ptsA	PEP-protein phosphotransferase system enzyme I /// PEP-protein phosphotransferase system enzyme I	3.46519	4.3868	1.26596
1760968_s_at	c1415	hypothetical protein	4.57552	5.78991	1.26541
1767361_at	c1260	transposase	6.46968	8.18573	1.26525
1766110_s_at	ECs2164 /// Z2142	minor tail protein /// tail component of prophage CP-933O	6.8041	8.60203	1.26424
1766254_x_at	ECs0808	hypothetical protein	5.95264	7.52357	1.2639
1763815_s_at	ECs4305 /// livK	periplasmic binding protein of high-affinity leucine-specific transport system /// high-affinity leucine-specific transport system; periplasmic binding protein	5.4857	6.92729	1.26279
1766953_s_at	ECs1073 /// Z1337	hypothetical protein /// hypothetical protein	5.26662	6.64962	1.2626
1764119_at	c0948	terminase, ATPase subunit	6.28011	7.92762	1.26234
1763675_s_at	ECs2274 /// Z6067	hypothetical protein /// hypothetical protein	6.18548	7.80713	1.26217
1766921_at	ytfQ	ABC transporter periplasmic-binding protein	6.19977	7.82322	1.26186
1768401_s_at	c3642	hypothetical protein	3.18757	4.02185	1.26173
1764030_s_at	c1581	hypothetical protein	5.69554	7.18386	1.26131
1768066_s_at	ECs4606 /// uhpA	UhpA family transcriptional regulator /// DNA-binding transcriptional activator UhpA	6.43313	8.11116	1.26084
1759995_s_at	c2484 /// c5207	hypothetical protein /// hypothetical protein	6.49284	8.18113	1.26002
1763496_s_at	ECs1946 /// Z2395	hypothetical protein /// hypothetical protein	5.47765	6.89953	1.25958
1765062_at	dppD	dipeptide transporter ATP-binding subunit	8.55664	10.7719	1.2589
1761108_s_at	c1274 /// c3664	hypothetical protein /// hypothetical protein	4.30796	5.41115	1.25608
1767135_at	ygiK	c4-dicarboxylate permease	4.96701	6.23778	1.25584
1765150_s_at	c3153 /// lomP	outer membrane protein of prophage /// Lom-like outer membrane protein of prophage	6.0252	7.5604	1.2548
1759779_s_at	ECs0226 /// Z0257	lipoprotein /// hypothetical protein	5.99761	7.52191	1.25415
1769046_at	htrA	serine endoprotease	7.56634	9.48771	1.25394
1761652_s_at	ECs3486 /// Z3919	hypothetical protein /// hypothetical protein	4.98708	6.25299	1.25384
1767367_x_at	ECs2157 /// ECs2230	hypothetical protein /// hypothetical protein	6.60014	8.26882	1.25283
1761004_at	c0943	hypothetical protein	4.3257	5.4145	1.2517
1763801_at	chuT	periplasmic binding protein	6.37793	7.98148	1.25142
1760470_s_at	ECs2724 /// ECs2948 /// Z3083	minor tail protein /// minor tail protein /// tail fiber component M of prophage CP-933U	6.39968	8.0085	1.25139
1762473_s_at	ECs0726 /// kdpA	potassium-transporting ATPase subunit A /// potassium-transporting ATPase subunit A	6.96884	8.72059	1.25137
1761770_at	nrfE	heme lyase subunit NrfE	6.72624	8.41486	1.25105
1763082_s_at	dppD /// dppD	dipeptide transporter ATP-binding subunit /// peptide ABC transporter ATP-binding protein	6.83227	8.54743	1.25104
1766824_at	c4513	hypothetical protein	5.46348	6.83458	1.25096
1764477_at	rep	ATP-dependent DNA helicase Rep	6.05215	7.57061	1.2509
1763112_at	ECs1182	hypothetical protein	4.71789	5.90086	1.25074
1759528_s_at	c0317 /// c4554 /// c4556 /// c5192 /// ECs5414 /// Z1188 /// Z1627	hypothetical protein /// hypothetical protein /// hypothetical protein /// hypothetical protein /// hypothetical protein /// hypothetical protein /// hypothetical protein	6.35624	7.94644	1.25018
1764116_s_at	ECs1836 /// trpE	anthranilate synthase component I /// anthranilate synthase component I	6.65443	8.31808	1.25001
1760635_at	c4205	hypothetical protein	4.73329	5.9161	1.24989
1764566_at	c0957	Fels-2 prophage: prophage lysozyme	5.9447	7.43013	1.24987
1762120_at	c3605	hypothetical protein	5.02164	6.27627	1.24984
1766436_at	lolB	molecular chaperone LolB	4.89807	6.12104	1.24968
1766031_at	alr	alanine racemase	6.78738	8.48088	1.24951
1766596_s_at	ECs3265 /// Z3651	aminopeptidase /// aminopeptidase	6.37759	7.96765	1.24932
1761186_s_at	ECs1192 /// ECs2984 /// Z1452 /// Z3353	hypothetical protein /// hypothetical protein /// hypothetical protein /// hypothetical protein	5.9008	7.37147	1.24923
1759208_at	c3149	hypothetical protein	2.65949	3.32066	1.24861
1762524_s_at	ECs2229 /// Z2075	hypothetical protein /// hypothetical protein	3.70134	4.61727	1.24746
1760114_s_at	aroG /// ECs0782	phospho-2-dehydro-3-deoxyheptonate aldolase /// phospho-2-dehydro-3-deoxyheptonate aldolase	2.52123	3.14461	1.24725
1763509_s_at	c1462 /// ECs1116 /// ECs1555 /// ECs1805 /// ECs1985 /// ECs2164 /// ECs2238 /// ECs2723 /// ECs2947 /// Z1375 /// Z1815 /// Z1914 /// Z2142 /// Z2352 /// Z3082 /// Z3315 /// Z6033	tail component of prophage /// minor tail protein /// minor tail protein /// minor tail protein /// minor tail protein /// minor tail protein /// minor tail protein /// minor tail protein /// minor tail protein /// tail component encoded by cryptic prophage CP-933M; partial /// tail component L homolog encoded by prophage CP-933N /// minor tail fiber protein of prophage CP-933X /// tail component…	8.65812	10.7987	1.24723
1759401_at	c0428	hypothetical protein	5.79422	7.22604	1.24711
1767332_s_at	ribD	bifunctional diaminohydroxyphosphoribosylaminopyrimidine deaminase/5-amino-6-(5-phosphoribosylamino)uracil reductase	8.36316	10.4238	1.24639
1760964_at	ECs2166	tail length tape measure protein	7.07993	8.82414	1.24636
1762785_s_at	ECs1554 /// ECs1804 /// ECs1984 /// ECs2239	minor tail protein /// minor tail protein /// minor tail protein /// minor tail protein	5.85864	7.30125	1.24624
1766806_at	c3561	hypothetical protein	4.65736	5.80215	1.2458
1767344_s_at	ECs2931 /// yehQ	hypothetical protein /// hypothetical protein	5.4489	6.78813	1.24578
1766612_at	c0339	hypothetical protein	5.52577	6.88247	1.24552
1766695_s_at	ECs1366 /// Z1186 /// Z1625	hypothetical protein /// hypothetical protein /// hypothetical protein	4.16629	5.18898	1.24547
1760977_s_at	ECs1106 /// ECs2735 /// Z2131 /// Z2364	terminase large subunit /// terminase large subunit /// terminase large subunit of prophage CP-933O /// DNA packaging protein of prophage CP-933R; terminase large subunit	5.24699	6.53389	1.24526
1760571_s_at	c1493	hypothetical protein	7.39788	9.20859	1.24476
1766121_s_at	c4575 /// c5150	hypothetical protein /// hypothetical protein	7.28005	9.05803	1.24423
1760324_s_at	ECs1219 /// Z1475	small subunit terminase /// terminase small subunit of bacteriophage BP-933W	5.33692	6.64023	1.24421
1764376_x_at	ECs1100 /// Z2122	holin /// holin protein of prophage CP-933O	5.48024	6.81681	1.24389
1766875_s_at	c4569 /// c5157	hypothetical protein /// hypothetical protein	4.8006	5.96998	1.24359
1764891_s_at	ECs2955 /// Z3090	hypothetical protein /// hypothetical protein	6.27969	7.80256	1.24251
1767665_at	cmtA	PTS system, mannitol (Cryptic)-specific IIBC component	5.57825	6.92882	1.24211
1763748_s_at	ECs2950 /// Z3085	minor tail protein /// tail fiber component T of prophage CP-933U	6.48473	8.05397	1.24199
1762055_s_at	ECs1757 /// intO	integrase /// integrase for prophage CP-933O	5.59005	6.94266	1.24197
1759843_at	ECs4981	hypothetical protein	6.47738	8.03795	1.24093
1762000_s_at	ECs1222 /// Z1478	hypothetical protein /// hypothetical protein	5.6931	7.06337	1.24069
1761376_at	c0310	hypothetical protein	3.9355	4.88144	1.24036
1761320_s_at	c3167 /// ECs1636 /// ECs2173 /// Z1889	DNA packaging protein of prophage /// DNA packaging protein /// DNA-packaging protein /// DNA packaging protein of prophage CP-933X	7.02795	8.71587	1.24017
1766116_s_at	ECs3222 /// Z3601	fimbrial-like protein /// major fimbrial subunit	4.18754	5.18851	1.23904
1766004_x_at	ECs3003	hypothetical protein	5.62297	6.9661	1.23886
1764032_s_at	c1763	hypothetical protein	8.07681	10.0027	1.23844
1759935_at	ECs4977	hypothetical protein	4.50308	5.57293	1.23758
1765615_s_at	ECs1236 /// lomW	outer membrane protein /// outer membrane protein Lom of bacteriophage BP-933W	4.79013	5.92735	1.23741
1764998_at	c0358	hypothetical protein	3.82035	4.72579	1.23701
1765430_s_at	c1580 /// c3163 /// Z1894	tail protein /// tail component of prophage /// tail component of prophage CP-933X	3.01739	3.73144	1.23665
1767678_at	c1197	hypothetical protein	4.37071	5.39961	1.23541
1759253_at	perM	permease PerM	5.50341	6.79771	1.23518
1765948_at	yfcO	hypothetical protein	5.05249	6.2404	1.23511
1767130_s_at	ECs4542 /// Z5094	hypothetical protein /// hypothetical protein	6.07874	7.50672	1.23491
1760698_s_at	ECs3852 /// Z4322	hypothetical protein /// hypothetical protein	4.79797	5.92501	1.2349
1765304_at	rhaD	rhamnulose-1-phosphate aldolase	4.39093	5.42187	1.23479
1761391_s_at	ECs4427 /// Z4966	fimbrial protein /// fimbrial protein	4.63611	5.7242	1.2347
1759537_s_at	ECs3523 /// gabT	4-aminobutyrate aminotransferase /// 4-aminobutyrate aminotransferase	5.13231	6.33511	1.23436
1762095_at	thiM	hydroxyethylthiazole kinase	7.32584	9.03995	1.23398
1766505_s_at	ECs1127 /// Z1387	hypothetical protein /// hypothetical protein	3.13716	3.87055	1.23378
1767896_at	c1194	hypothetical protein	6.53127	8.05613	1.23347
1765992_s_at	ECs3799 /// Z4267	hypothetical protein /// hypothetical protein	5.1982	6.41165	1.23344
1766623_at	c4280	xylulose kinase	5.93531	7.32007	1.23331
1765710_at	c3240	hypothetical protein	4.99644	6.16002	1.23288
1768994_at	ECs2628	hypothetical protein	7.38404	9.10125	1.23256
1760819_s_at	ECs1598 /// Z1854	terminase large subunit /// terminase of prophage CP-933C	6.15824	7.58887	1.23231
1761689_at	ECs4187	hypothetical protein	4.70861	5.80018	1.23183
1759482_at	focG	F1C minor fimbrial subunit protein G presursor	3.41036	4.20083	1.23178
1762247_at	chiA	secreted endochitinase	4.21064	5.18439	1.23126
1761247_at	metH	B12-dependent methionine synthase	4.39391	5.40959	1.23116
1759824_at	fdrA	membrane protein FdrA	6.34414	7.81027	1.2311
1762311_at	hybD	hydrogenase 2 maturation endopeptidase	7.90622	9.72938	1.2306
1762282_s_at	ECs3078 /// yejK	nucleoid-associated protein NdpA /// nucleoid-associated protein NdpA	6.70505	8.25057	1.2305
1765711_s_at	c0967	hypothetical protein	5.24318	6.4514	1.23044
1764609_at	c2450	hypothetical protein	3.10109	3.81494	1.23019
1766015_at	c0314	hypothetical protein	5.26738	6.47948	1.23011
1762479_at	gltD	glutamate synthase subunit beta	6.08907	7.48855	1.22983
1768301_at	c3717	hypothetical protein	4.60669	5.66506	1.22975
1765881_s_at	ECs0828 /// Z0966	hypothetical protein /// hypothetical protein	5.62237	6.91257	1.22948
1762273_at	c4564	hypothetical protein	6.12289	7.52585	1.22913
1763071_s_at	ECs0839 /// Z0977	minor tail protein /// tail component of prophage CP-933K	5.65033	6.94222	1.22864
1768892_s_at	ECs4879 /// frwB	PTS system fructose-like transporter subunit EIIB /// PTS system fructose-like transporter subunit EIIB	5.96974	7.33403	1.22853
1762220_at	ECs4548	hypothetical protein	5.21701	6.40846	1.22838
1766091_at	chuA	outer membrane heme/hemoglobin receptor	3.4205	4.20053	1.22804
1768389_s_at	ECs2194 /// ECs2268 /// Z2101 /// Z6061	crossover junction endodeoxyribonuclease /// crossover junction endodeoxyribonuclease /// endonuclease encoded within prophage CP-933O /// endonuclease encoded by cryptic prophage CP-933P	4.00114	4.91201	1.22765
1762029_s_at	ECs1633 /// ECs2176 /// Z1887	minor capsid protein /// minor capsid protein /// head-DNA stabilization protein of prophage CP-933X	6.42353	7.88441	1.22743
1768465_at	Z4803	ATP-dependent DNA helicase	3.51974	4.32005	1.22738
1760420_s_at	ECs1115 /// Z2353	minor tail protein /// tail component of prophage CP-933R	6.62202	8.12678	1.22724
1766081_s_at	ECs1107 /// ECs2733 /// Z2133 /// Z2362	portal protein /// portal protein /// capsid assembly protein of prophage CP-933O /// capsid protein of prophage CP-933R	5.03396	6.17785	1.22723
1766735_s_at	c3641	hypothetical protein	3.85497	4.72818	1.22652
1763640_at	c3647	hypothetical protein	4.30429	5.27848	1.22633
1759696_at	lolC	outer membrane-specific lipoprotein transporter subunit LolC	5.79801	7.10825	1.22598
1762316_at	c1465	tail assembly protein of cryptic prophage	7.81101	9.57594	1.22595
1761116_at	leuB	3-isopropylmalate dehydrogenase	6.04613	7.41225	1.22595
1763802_at	yleA	(dimethylallyl)adenosine tRNA methylthiotransferase	4.68661	5.74503	1.22584
1767927_at	ECs1250	C4-type zinc finger TraR	4.70027	5.76157	1.22579
1764060_at	c3751	oxidoreductase ydfI	6.16486	7.55286	1.22515
1762301_at	cysA	sulfate/thiosulfate transporter subunit	6.13233	7.51272	1.2251
1765316_s_at	ECs0478 /// thiJ	DJ-1 family protein /// DJ-1 family protein	5.4815	6.71534	1.22509
1763756_s_at	ECs2741 /// Z2371	endolysin /// lysozyme R of prophage CP-933R	5.64423	6.91414	1.22499
1767726_at	ECs1312	complement resistance protein	3.23817	3.96574	1.22469
1761594_at	thiP	thiamine transporter membrane protein	6.83044	8.36415	1.22454
1761826_s_at	ECs1343 /// terW /// terW_2	TerW protein /// hypothetical protein /// hypothetical protein	5.92501	7.25028	1.22367
1767345_s_at	c1421	hypothetical protein	5.57679	6.82373	1.22359
1762427_s_at	ECs1774 /// Z2055	hypothetical protein /// hypothetical protein	3.00877	3.68106	1.22344
1769022_at	c5155	hypothetical protein	2.53259	3.09786	1.2232
1764759_at	gabT	4-aminobutyrate aminotransferase	7.498	9.17072	1.22309
1762389_s_at	c4553	hypothetical protein	5.60978	6.85867	1.22263
1766577_s_at	ECs5011 /// yjbG	hypothetical protein /// hypothetical protein	7.26868	8.88496	1.22236
1765445_at	ECs3012	excisionase	4.02038	4.91392	1.22225
1767193_s_at	ECs4607 /// Z5160	hypothetical protein /// hypothetical protein	3.0293	3.70208	1.22209
1765034_at	ybbP	hypothetical protein	7.30225	8.92391	1.22208
1766570_s_at	ECs2357 /// Z2666	hypothetical protein /// hypothetical protein	5.88827	7.19452	1.22184
1762068_at	c0778	hypothetical protein	5.96012	7.28011	1.22147
1762967_x_at	c3644	hypothetical protein	5.50905	6.72822	1.2213
1766382_s_at	ECs2282 /// ECs2283 /// Z6075	hypothetical protein /// hypothetical protein /// hypothetical protein	6.1318	7.48857	1.22127
1767456_s_at	ECs5199 /// ytfN	hypothetical protein /// hypothetical protein	5.29449	6.46579	1.22123
1764999_s_at	ECs1123 /// ECs1228 /// ECs1808 /// ECs1992 /// ECs2717 /// ECs2941 /// Z0982 /// Z1382 /// Z1483 /// Z2147 /// Z2340 /// Z3074 /// Z6027	tail fiber protein /// tail fiber protein /// tail fiber protein /// tail fiber protein /// tail fiber protein /// tail fiber protein /// tail component of prophage CP-933K /// tail component encoded by cryptic prophage CP-933M; partial /// tail fiber protein of bacteriophage BP-933W /// tail fiber protein of prophage CP-933O /// tail fiber protein encoded by prophage CP-933R /// tail fiber prote…	6.98454	8.52847	1.22105
1764369_s_at	ECs0840 /// ECs1646 /// Z0978	tail assembly protein /// tail assembly protein /// tail component of prophage CP-933K	6.67834	8.15406	1.22097
1763821_s_at	ECs5400 /// Z1060	hypothetical protein /// hypothetical protein	4.78258	5.83918	1.22093
1762642_at	c3649	hemolysin expression modulating protein	4.71862	5.75924	1.22054
1767642_s_at	ECs4491 /// yibP	hypothetical protein /// hypothetical protein	5.68649	6.93996	1.22043
1760365_s_at	ECs3232 /// Z3614	DNA injection protein /// prophage DNA injection protein	4.53856	5.5387	1.22037
1765414_s_at	ECs4272 /// Z4789	hypothetical protein /// hypothetical protein	5.69612	6.95092	1.22029
1765023_x_at	Z2071	endolysin of prophage CP933-O; partial	6.19951	7.56467	1.2202
1762065_at	Z3069	hypothetical protein	3.06732	3.74199	1.21995
1763713_at	c5381	hypothetical protein	4.85526	5.92177	1.21966
1762185_at	c2484	hypothetical protein	4.57977	5.58389	1.21925
1763060_at	c2423	AraC type regulator	6.00247	7.31812	1.21919
1766394_at	Z2978	replication protein for prophage CP-933T	6.96647	8.49312	1.21914
1768140_at	ECs2962	hypothetical protein	5.42395	6.61125	1.2189
1767063_at	c0301	hypothetical protein	4.59759	5.60352	1.21879
1764345_x_at	c0272	hypothetical protein	6.34408	7.73125	1.21866
1759708_at	c4206	hypothetical protein	5.68377	6.92512	1.2184
1763820_at	ycjU	beta-phosphoglucomutase	5.33601	6.50131	1.21838
1764035_at	yebB	hypothetical protein	4.48135	5.4587	1.21809
1762719_at	phnJ	PhnJ protein	6.79874	8.27873	1.21769
1767982_at	hydG	transcriptional regulatory protein ZraR	5.81645	7.08193	1.21757
1761812_s_at	ECs2753	hypothetical protein	6.11905	7.44855	1.21727
1759503_at	zntA	zinc/cadmium/mercury/lead-transporting ATPase	5.95225	7.24442	1.21709
1762493_at	narY	respiratory nitrate reductase 2 subunit beta	5.89456	7.17414	1.21708
1760036_at	pgtP	transporter protein	4.72572	5.75078	1.21691
1761140_s_at	ECs2003 /// ydbH	hypothetical protein /// hypothetical protein	5.99838	7.29936	1.21689
1760385_s_at	ECs1622 /// Z1876	endolysin /// endolysin of prophage CP-933X	6.84851	8.33021	1.21635
1764350_at	c0022	hypothetical protein	5.23657	6.36798	1.21606
1760095_s_at	ECs4928 /// purD	phosphoribosylamine--glycine ligase /// phosphoribosylamine--glycine ligase	6.72377	8.17077	1.21521
1768248_at	eutG	ethanolamine utilization protein EutG	6.21403	7.55029	1.21504
1759366_at	c4497	glucosidase	4.64653	5.64508	1.2149
1763664_at	kbl	2-amino-3-ketobutyrate CoA ligase	5.92464	7.19577	1.21455
1761658_at	ECs3864	hypothetical protein	2.47117	3.00103	1.21442
1759686_s_at	ECs2838 /// fcI	fucose synthetase /// fucose synthetase	3.6725	4.45971	1.21435
1759152_at	yabN	transcriptional regulator SgrR	5.28091	6.40899	1.21361
1760708_at	thiH	thiamine biosynthesis protein ThiH	6.87483	8.33993	1.21311
1763949_at	yjfK	hypothetical protein	6.59647	8.00127	1.21296
1763874_at	c3681	hypothetical protein	5.06303	6.14002	1.21272
1768467_x_at	ECs1782 /// ECs2188 /// ECs2261 /// ECs3497 /// Z1350 /// Z2069 /// Z3106 /// Z6053	holin /// holin /// holin /// holin /// holin protein of cryptic prophage CP-933M /// holin protein of prophage CP-933O /// holin protein of prophage CP-933U /// holin protein encoded by cryptic prophage CP-933P	6.27039	7.60415	1.21271
1760049_s_at	cobT	nicotinate-nucleotide--dimethylbenzimidazole phosphoribosyltransferase	6.78903	8.22731	1.21185
1764662_s_at	ECs5067 /// Z5684	regulatory protein /// transcriptional regulator	5.00932	6.07046	1.21183
1764541_at	Z3617	hypothetical protein	3.53278	4.27926	1.2113
1767316_at	yciQ	hypothetical protein	5.80703	7.03388	1.21127
1760335_s_at	c1584 /// c3161 /// ECs1642 /// Z1898	tail component of prophage /// tail component of prophage /// minor tail protein /// tail component of prophage CP-933X	3.55637	4.30676	1.211
1766537_at	c3753	ureidoglycolate dehydrogenase	5.67137	6.86738	1.21089
1761060_s_at	ECs1093 /// ECs1215 /// ECs1534 /// ECs1786 /// ECs1966 /// ECs2257 /// ECs2966 /// Z1354 /// Z1473 /// Z1798 /// Z2118 /// Z3101 /// Z3336 /// Z6049	endopeptidase /// endopeptidase /// endopeptidase /// endopeptidase /// endopeptidase /// endopeptidase /// endopeptidase /// endopeptidase of cryptic prophage CP-933M /// endopeptidase Rz of bacteriophage BP-933W /// endopeptidase of prophage CP-933N /// endopeptidase Rz of prophage CP-933O /// endopeptidase of prophage CP-933U /// endopeptidase Rz for prophage CP-933V /// endopeptidase encoded …	8.13005	9.84133	1.21049
1759844_at	kpsS	KpsS protein	4.95303	5.99302	1.20997
1763197_at	Z1219	hypothetical protein	6.58317	7.96543	1.20997
1764168_at	yfcP	fimbrial-like protein yfcP	5.53845	6.70064	1.20984
1767743_s_at	c3172 /// ECs1631 /// ECs2178 /// Z1884	head-tail joining protein of prophage /// head-to-tail joining protein /// head-to-tail joining protein /// head-tail joining protein of prophage CP-933X	6.77294	8.19255	1.2096
1768214_s_at	ECs3825 /// yqgF	Holliday junction resolvase-like protein /// Holliday junction resolvase-like protein	2.79265	3.37794	1.20958
1765495_s_at	ECs1974 /// Z1363	portal protein /// hypothetical protein	4.88039	5.90206	1.20934
1767923_s_at	c3988	hypothetical protein	9.34178	11.2965	1.20924
1761627_s_at	ECs1118 /// ECs2236 /// Z2350 /// Z6031	tail assembly protein /// tail assembly protein /// phage tail protein encoded by prophage CP-933R /// tail assembly protein of cryptic prophage CP-933P	3.48593	4.21471	1.20906
1765244_at	ECs4962	endolysin	6.14723	7.43142	1.20891
1760067_s_at	ECs1345 /// Z1166 /// Z1605	hypothetical protein /// hypothetical protein /// hypothetical protein	4.81731	5.82273	1.20871
1764855_s_at	Z1919	hypothetical protein	6.29637	7.60899	1.20847
1760151_s_at	ECs1370 /// Z1190 /// Z1629m	glucosyl-transferase /// glucosyltransferase /// glycosyl transferase	5.24665	6.33981	1.20835
1764841_s_at	c3629	hypothetical protein	7.69963	9.30222	1.20814
1760100_at	c3390	hypothetical protein	4.6114	5.57055	1.208
1767750_s_at	ECs3190 /// hisP	histidine/lysine/arginine/ornithine transporter subunit /// histidine/lysine/arginine/ornithine transporter subunit	6.14749	7.4261	1.20799
1763670_s_at	Z1850	hypothetical protein	5.33338	6.44251	1.20796
1759717_at	exuT	hexuronate transporter	4.66896	5.63843	1.20764
1768499_x_at	ECs1090 /// ECs1208 /// ECs1666 /// ECs1689 /// ECs1918 /// ECs2219 /// ECs2745 /// ECs2795 /// ECs2932 /// ECs2959 /// ECs3133 /// ECs3491 /// ECs3862 /// ECs4025 /// ECs5244 /// Z1957 /// Z3162 /// Z3297 /// Z3923	transposase /// transposase /// transposase /// transposase /// transposase /// transposase /// transposase /// transposase /// transposase /// transposase /// transposase /// transposase /// transposase /// transposase /// transposase /// transposase for IS629 /// IS629 transposase /// transposase for IS629 /// hypothetical protein	4.61107	5.56581	1.20705
1768441_at	c0279	hypothetical protein	5.03289	6.07426	1.20691
1762764_s_at	c1422	hypothetical protein	4.94352	5.96565	1.20676
1759950_s_at	ECs2362 /// lhr	ATP-dependent helicase Lhr /// ATP-dependent helicase Lhr	5.31248	6.40797	1.20621
1767390_at	ygjL	NADPH	6.44029	7.76771	1.20611
1767835_s_at	ECs2915 /// yehB	outer membrane protein /// hypothetical protein	6.83798	8.24573	1.20587
1762134_s_at	cysG	siroheme synthase	7.85732	9.47386	1.20574
1768674_s_at	ECs1975 /// Z1365	hypothetical protein /// hypothetical protein	6.56377	7.91171	1.20536
1763231_s_at	Z2511	hypothetical protein	4.96258	5.98057	1.20513
1759578_s_at	mutL	DNA mismatch repair protein	7.48787	9.02189	1.20487
1768637_at	c0292	hypothetical protein	3.47918	4.1918	1.20482
1761117_at	xapA	purine nucleoside phosphorylase	5.75761	6.93512	1.20451
1764454_s_at	ECs0841 /// Z0979	tail assembly protein /// tail component of prophage CP-933K	7.64538	9.20688	1.20424
1767654_s_at	ECs2141 /// ydeF	MFS-type transporter YdeE /// MFS-type transporter YdeE	5.22787	6.2951	1.20414
1759251_s_at	ECs0224 /// Z0255	hypothetical protein /// hypothetical protein	5.99693	7.221	1.20412
1765221_s_at	ECs1551 /// ECs1802 /// ECs1982 /// ECs2241 /// Z1372 /// Z1813 /// Z1912 /// Z3319 /// Z6035	phage tail protein /// hypothetical protein /// hypothetical protein /// tail protein /// hypothetical protein /// hypothetical protein /// hypothetical protein /// hypothetical protein /// tail assembly protein of cryptic prophage CP-933P	6.69297	8.05899	1.2041
1765679_s_at	c1461 /// ECs1115 /// ECs2165 /// Z2141 /// Z2353	tail fiber component M of prophage /// minor tail protein /// minor tail protein /// tail component of prophage CP-933O /// tail component of prophage CP-933R	7.50746	9.03936	1.20405
1764324_s_at	c3587 /// c5183	hypothetical protein /// hypothetical protein	5.51139	6.63596	1.20404
1760460_at	yehP	hypothetical protein	4.14427	4.98987	1.20404
1769035_s_at	ECs1547 /// ECs1798 /// ECs1978 /// ECs2245 /// Z1368 /// Z1809 /// Z1903 /// Z3325 /// Z6039	hypothetical protein /// hypothetical protein /// hypothetical protein /// hypothetical protein /// hypothetical protein /// hypothetical protein /// hypothetical protein /// hypothetical protein /// structural component of cryptic prophage CP-933P	6.95488	8.37337	1.20396
1766855_at	dxs	1-deoxy-D-xylulose-5-phosphate synthase	5.49702	6.6177	1.20387
1762206_at	c5209	hypothetical protein	4.1549	5.00075	1.20358
1761527_at	c1276	hypothetical protein	4.09103	4.92351	1.20349
1765858_s_at	papD /// papD_2	PapD protein /// PapD protein	5.51779	6.64056	1.20348
1767919_at	c2503	transposase	5.9523	7.16226	1.20328
1765699_s_at	ECs1280 /// Z1538	major pilin protein /// pilin subunit	5.88535	7.08047	1.20307
1759902_s_at	ECs0400 /// Z0443	hypothetical protein /// hypothetical protein	4.11817	4.95384	1.20292
1761269_s_at	ECs0064 /// polB	DNA polymerase II /// DNA polymerase II	4.54035	5.46051	1.20266
1766199_at	agaS	tagatose-6-phosphate ketose/aldose isomerase	6.65885	8.00747	1.20253
1759711_at	ECs4948	hypothetical protein	6.57987	7.91102	1.20231
1767382_s_at	ECs0023 /// Z0023	fimbrial chaperone /// chaperone protein	4.36581	5.24669	1.20177
1763337_s_at	entF	enterobactin synthase subunit F	6.48333	7.79003	1.20155
1763433_at	c5355	hypothetical protein	4.54227	5.45729	1.20144
1767859_s_at	ECs1878 /// ordL	oxidoreductase /// oxidoreductase	6.89582	8.28407	1.20132
1761102_s_at	ECs5417 /// ECs5431 /// ECs5437 /// Z3334	hypothetical protein /// hypothetical protein /// hypothetical protein /// hypothetical protein	4.52779	5.43924	1.2013
1764760_s_at	Z1189 /// Z1628	hypothetical protein /// hypothetical protein	7.0402	8.4571	1.20126
1764787_s_at	c5375 /// c5376	hypothetical protein /// hypothetical protein	6.51436	7.82529	1.20124
1767947_at	rtcR	transcriptional regulatory protein rtcR	6.22713	7.47987	1.20117
1764236_s_at	c1505	hypothetical protein	6.63361	7.96806	1.20116
1763182_s_at	ECs5457 /// Z6068	hypothetical protein /// hypothetical protein	3.18141	3.82091	1.20101
1763667_at	c1436	lysozyme from lambdoid prophage Qin	5.27793	6.33798	1.20085
1766820_at	ECs3006	C4-type zinc finger protein	3.92254	4.71032	1.20083
1768767_at	prpR	propionate catabolism operon regulatory protein	5.86857	7.04711	1.20082
1767909_at	nikB	nickel transporter permease NikB	6.61245	7.93826	1.2005
1762653_at	yhgF	hypothetical protein	5.36708	6.44168	1.20022
1765782_s_at	ECs2208 /// Z2091	regulatory protein /// hypothetical protein	4.86038	5.83319	1.20015
1765144_s_at	ECs2447 /// Z2771	nucleotide excision repair endonuclease /// nucleotide excision repair endonuclease	6.61898	7.9412	1.19976
1766064_at	c4521	hypothetical protein	5.13908	6.16554	1.19974
1768486_at	yhiV	hypothetical protein	5.98197	7.1765	1.19969
1763506_at	c2440	hypothetical protein	3.84844	4.61648	1.19957
1765243_at	yjeP	hypothetical protein	4.89107	5.86573	1.19927
1765130_at	phnH	carbon-phosphorus lyase complex subunit	6.72585	8.06528	1.19915
1763253_at	c2212	ATP-dependent helicase yoaA	5.78951	6.93931	1.1986
1766860_at	c1218	hypothetical protein	4.01313	4.80843	1.19817
1763475_at	sitB	SitB protein	6.45533	7.73039	1.19752
1763688_at	c2433	2,3-dihydroxybenzoate-AMP ligase	6.00126	7.18644	1.19749
1764515_at	c5035	2-oxoglutarate dehydrogenase	5.41111	6.47897	1.19735
1765904_at	ECs1060	hypothetical protein	5.37268	6.43286	1.19733
1765506_s_at	livM /// livM	leucine/isoleucine/valine transporter permease subunit /// leucine/isoleucine/valine transporter permease	7.51241	8.99465	1.19731
1764472_s_at	ECs1167	hypothetical protein	5.47969	6.56078	1.19729
1764392_at	c3190	hypothetical protein	6.13037	7.33946	1.19723
1760330_s_at	c3581	hypothetical protein	7.24996	8.67957	1.19719
1759913_s_at	ECs0136 /// yadD	hypothetical protein /// hypothetical protein	5.01472	6.0023	1.19694
1764085_at	yfgC	hypothetical protein	5.49367	6.57471	1.19678
1761706_at	Z4324	transposase	6.22757	7.45214	1.19664
1760995_s_at	araA /// ECs0066	L-arabinose isomerase /// L-arabinose isomerase	6.66336	7.97246	1.19646
1759783_s_at	ECs1393 /// Z1208 /// Z1648	hypothetical protein /// hypothetical protein /// hypothetical protein	5.44907	6.51951	1.19644
1768485_at	c4985	sorbose PTS component	5.36462	6.41841	1.19643
1767185_s_at	ECs4748 /// Z5339	hypothetical protein /// hypothetical protein	4.04293	4.83669	1.19633
1760822_at	c4352	hypothetical protein	2.89697	3.46521	1.19615
1764496_s_at	ECs0607 /// Z0707	hypothetical protein /// hypothetical protein	5.55099	6.63933	1.19606
1761966_at	ECs1537	hypothetical protein	5.41866	6.47837	1.19557
1766742_s_at	c1454 /// ECs2171	tail component of prophage /// minor tail protein	6.42584	7.68228	1.19553
1767066_at	ECs5296	hypothetical protein	6.50668	7.7784	1.19545
1760101_at	c4756	hypothetical protein	3.25604	3.89222	1.19539
1763791_s_at	c0254	hypothetical protein	5.09268	6.08661	1.19517
1763268_s_at	ECs0878 /// ybiB	glycosyl transferase family protein /// glycosyl transferase	7.15279	8.54813	1.19508
1763086_s_at	ECs2970 /// Z3341	hypothetical protein /// hypothetical protein	6.29488	7.52202	1.19494
1764441_s_at	ECs0303 /// Z0339	DNA primase /// alpha replication protein of prophage CP-933I	4.81667	5.75545	1.1949
1769009_s_at	ECs5399 /// Z1059	hypothetical protein /// hypothetical protein	6.17611	7.37941	1.19483
1768124_s_at	ECs2081 /// yddM	hypothetical protein /// hypothetical protein	8.10533	9.68384	1.19475
1768325_at	ybdQ	hypothetical protein	2.39438	2.86068	1.19475
1767360_s_at	ECs1211 /// Z1467	hypothetical protein /// hypothetical protein	6.43298	7.68564	1.19473
1763121_at	yjeS	electron transport protein yjeS	6.11509	7.30563	1.19469
1764641_s_at	ECs2850 /// wcaK	pyruvyl transferase /// pyruvyl transferase	5.0691	6.05423	1.19434
1759982_s_at	c3163 /// ECs1640 /// Z1894	tail component of prophage /// major tail protein V /// tail component of prophage CP-933X	7.38977	8.82336	1.194
1762147_x_at	ECs1173	hypothetical protein	7.15103	8.53648	1.19374
1762267_at	c2416	hypothetical protein	5.61848	6.70482	1.19335
1766928_at	c4546	hypothetical protein	5.85802	6.99049	1.19332
1761881_s_at	ECs0143 /// htrE	outer membrane usher protein /// outer membrane usher protein	5.12545	6.11512	1.19309
1763526_s_at	ECs5088 /// phnC	phosphonate/organophosphate ester transporter subunit /// phosphonate/organophosphate ester transporter subunit	4.16428	4.96799	1.193
1762709_s_at	bioH /// ECs4255	carboxylesterase BioH /// carboxylesterase BioH	5.9339	7.07858	1.1929
1761570_s_at	ECs1960 /// ECs2264 /// ECs2748 /// Z1348 /// Z2107 /// Z2378 /// Z3108 /// Z6055	hypothetical protein /// hypothetical protein /// hypothetical protein /// hypothetical protein /// hypothetical protein /// hypothetical protein /// hypothetical protein /// hypothetical protein	4.92231	5.87048	1.19263
1761271_at	c5162	hypothetical protein	6.95453	8.29236	1.19237
1763058_at	c2431	hypothetical protein	5.84225	6.96432	1.19206
1760327_at	Z1419	hypothetical protein	2.82354	3.36522	1.19184
1760386_s_at	ECs3936 /// glnE	bifunctional glutamine-synthetase adenylyltransferase/deadenyltransferase /// bifunctional glutamine-synthetase adenylyltransferase/deadenyltransferase	6.7449	8.03635	1.19147
1767233_at	trpB	tryptophan synthase subunit beta	5.20865	6.20372	1.19104
1764185_s_at	c3173 /// ECs1630 /// ECs2179 /// Z1883	DNA packaging protein of prophage /// terminase large subunit /// terminase large subunit /// DNA packaging protein of prophage CP-933X	5.3046	6.3178	1.191
1762263_at	yehI	hypothetical protein	5.59357	6.6601	1.19067
1763584_s_at	ECs2930 /// yehP	hypothetical protein /// hypothetical protein	5.79876	6.90402	1.1906
1764430_at	c0955	phage tail protein	8.21773	9.78344	1.19053
1765256_s_at	ECs1548 /// ECs1799 /// ECs1979 /// ECs2244 /// Z1369 /// Z1810 /// Z1906 /// Z3323 /// Z6038	hypothetical protein /// hypothetical protein /// hypothetical protein /// hypothetical protein /// hypothetical protein /// hypothetical protein /// hypothetical protein /// hypothetical protein /// structural component of cryptic prophage CP-933P	6.56136	7.81115	1.19048
1763612_at	fepA	outer membrane receptor FepA	6.36113	7.57248	1.19043
1764385_at	ECs4959	hypothetical protein	3.74988	4.46344	1.19029
1762131_s_at	ECs1778 /// Z2058	hypothetical protein /// hypothetical protein	4.53681	5.39981	1.19022
1765296_s_at	ECs0827 /// Z0965	portal protein /// hypothetical protein	4.99709	5.9473	1.19015
1760966_s_at	c1277 /// c3667	hypothetical protein /// hypothetical protein	6.62906	7.88867	1.19001
1762797_at	c4547	methionine adenosyltransferase	5.64	6.71106	1.1899
1760705_at	c4230	hypothetical protein	5.85915	6.97145	1.18984
1762659_at	ECs4956	hypothetical protein	5.80717	6.90913	1.18976
1766939_at	c3397	hypothetical protein	5.30846	6.31509	1.18963
1761598_s_at	ECs1262 /// Z1516	hypothetical protein /// hypothetical protein	5.14913	6.12479	1.18948
1768346_s_at	ECs2169 /// ECs2952 /// Z3087	hypothetical protein /// hypothetical protein /// tail fiber component V of prophage CP-933U	6.14709	7.31107	1.18935
1766188_at	Z4332	cytotoxin	5.18185	6.16189	1.18913
1762201_s_at	ECs3441 /// yfiC	hypothetical protein /// hypothetical protein	5.25364	6.24682	1.18905
1767085_s_at	c1460 /// ECs1114 /// Z2140 /// Z2355	tail component of prophage /// tail length tape measure protein /// tail component of prophage CP-933O /// tail component of prophage CP-933R	4.93452	5.86614	1.1888
1762708_s_at	ECs2204 /// Z2096	hypothetical protein /// hypothetical protein	6.19858	7.36818	1.18869
1763633_at	c1451	capsid protein of prophage	5.84028	6.94165	1.18858
1763368_at	argS	arginyl-tRNA synthetase	7.12001	8.46239	1.18854
1764437_at	insB	insertion element IS1 1/5/6 protein insB	4.33814	5.15579	1.18848
1765653_s_at	ECs5248 /// Z5884	hypothetical protein /// hypothetical protein	5.57116	6.62003	1.18827
1767976_s_at	ECs1550 /// ECs1801 /// ECs1981 /// ECs2242 /// Z1371 /// Z1812 /// Z1910 /// Z3320 /// Z6036	tail assembly chaperone /// tail assembly chaperone /// tail assembly chaperon /// tail assembly chaperone /// tail assembly chaperone encoded by cryptic prophage CP-933M /// tail assembly chaperone encoded by prophage CP-933N /// hypothetical protein /// hypothetical protein /// tail assembly protein of cryptic prophage CP-933P	5.63207	6.69175	1.18815
1768085_s_at	ECs3056 /// yeiM	transport system permease /// transport system permease	5.68294	6.75189	1.1881
1763354_at	ygjE	tartrate carrier/transporter	6.14453	7.30027	1.18809
1760124_at	nadB	L-aspartate oxidase	5.39186	6.40596	1.18808
1766182_s_at	c4554 /// c4556	hypothetical protein /// hypothetical protein	4.43519	5.26895	1.18799
1761126_s_at	c4983 /// ECs5000 /// Z5615	PTS system, mannose-specific IIC component /// sorbose-permease PTS system IIC component /// sorbose PTS component	6.51963	7.74448	1.18787
1765824_s_at	c1248 /// c5384	hypothetical protein /// hypothetical protein	4.8699	5.78478	1.18786
1764216_x_at	c4552	transposase insC	6.98916	8.30067	1.18765
1764796_s_at	ECs1546 /// Z1808	head-tail adapotor /// hypothetical protein	6.67589	7.9261	1.18727
1760093_at	ECs5292	hypothetical protein	5.64798	6.70463	1.18709
1764275_s_at	ECs1547 /// ECs1798 /// ECs1978 /// ECs2245 /// Z1368 /// Z1809 /// Z1905 /// Z3325 /// Z6039	hypothetical protein /// hypothetical protein /// hypothetical protein /// hypothetical protein /// hypothetical protein /// hypothetical protein /// hypothetical protein /// hypothetical protein /// structural component of cryptic prophage CP-933P	6.16091	7.31163	1.18678
1760788_s_at	ECs0300 /// Z0337	CI repressor /// regulator encoded in prophage CP-933I	6.27282	7.44431	1.18676
1759290_at	c1426	cryptic prophage antitermination protein Q	5.07891	6.02732	1.18674
1768928_s_at	c1173	hypothetical protein	6.61646	7.85194	1.18673
1763181_at	trmE	tRNA modification GTPase TrmE	7.16604	8.50323	1.1866
1766845_at	pspF	phage shock protein operon transcriptional activator	6.48376	7.69316	1.18653
1759154_at	Z0362	hypothetical protein	5.02614	5.96358	1.18651
1767459_s_at	ECs1531 /// ECs1783 /// ECs2187 /// ECs2260 /// ECs2742 /// ECs3496 /// Z1351 /// Z2070 /// Z2372 /// Z6052	hypothetical protein /// hypothetical protein /// hypothetical protein /// hypothetical protein /// hypothetical protein /// hypothetical protein /// hypothetical protein /// hypothetical protein /// hypothetical protein /// hypothetical protein	5.76086	6.83493	1.18644
1764384_at	c1268	hypothetical protein	6.4448	7.64532	1.18628
1765057_at	c4570	hypothetical protein	4.93322	5.85206	1.18626
1761507_at	c1265	outer membrane heme/hemoglobin receptor	5.30151	6.28866	1.1862
1761837_s_at	ECs1112 /// ECs2728 /// Z2138 /// Z2357	minor tail protein /// minor tail protein /// tail component of prophage CP-933O /// tail component of prophage CP-933R	6.74839	8.00437	1.18612
1766471_at	torA	trimethylamine-N-oxide reductase 1	6.51046	7.72213	1.18611
1766728_x_at	ECs1122 /// Z2146 /// Z2343	outer membrane protein /// outer membrane protein Lom of prophage CP-933O /// outer membrane protein Lom encoded by prophage CP-933R	6.45254	7.65109	1.18575
1766251_at	c3617	hypothetical protein	4.45153	5.27792	1.18564
1768278_s_at	c1534 /// ECs0809 /// ECs1174 /// ECs3002 /// exoW /// Z0951 /// Z3367	exonuclease encoded by prophage /// exonuclease /// exonuclease /// exonuclease /// exonuclease of bacteriophage BP-933W /// exonuclease /// exonuclease of prophage CP-933V	5.52964	6.55603	1.18562
1763818_at	c0397	InsB protein	4.73397	5.61118	1.1853
1768926_s_at	c1551 /// ECs2985 /// Z3354	exclusion protein ren of prophage /// Ren protein /// exclusion protein ren of prophage CP-933V	5.31479	6.2981	1.18501
1768929_s_at	ECs2961 /// Z2113 /// Z3098	portal protein /// hypothetical protein /// head-tail preconnector protein of prophage CP-933U	6.38546	7.56676	1.185
1768834_at	yehQ	hypothetical protein	5.0636	5.99944	1.18482
1759832_s_at	ECs2071 /// narZ	cryptic nitrate reductase 2 subunit alpha /// cryptic nitrate reductase 2 subunit alpha	5.86196	6.94266	1.18436
1767353_s_at	c1459 /// ECs1113 /// ECs2727 /// Z2139 /// Z2356	tail component of prophage /// minor tail protein /// minor tail protein /// tail component of prophage CP-933O /// tail component of prophage CP-933R	5.344	6.32846	1.18422
