# Supplementary material for: Influence of Glucose Availability and CRP Acetylation on the Genome-Wide Transcriptional Response of Escherichia coli: Assessment by an Optimized Factorial Microarray Analysis
Source: Front Microbiol. 2018 May 23;9:941. doi: 10.3389/fmicb.2018.00941 (PMC5974110; doi:10.3389/fmicb.2018.00941)
Supplement: Table S18 — Detail of the genes up-regulated during the exponential growth phase that were induced by both the Δcrp(Q-type) and the Δcrp(R-type) mutants, being enriched in the flagellar assembly and chemotaxis ontology functions. [file Supplementary_TABLE_S18.xlsx]

## Sheet: sheet 1
LIST OF DIFFERENTIAL GENES UP-REGULATED DURING EXPONENTIAL PHASE									LIST OF DIFFERENTIAL GENES DOWN-REGULATED DURING EXPONENTIAL PHASE
SHARED BETWEEN THE CRP(Q-type) AND CRP(R-type) MUTANTS									SHARED BETWEEN THE CRP(Q-TYPE) AND CRP(R-type) MUTANTS
	Probe Set ID	Gene Title	Gene Symbol						Probe Set ID	Gene Title	Gene Symbol
	1759235_at	flagellar component of cell-proximal portion of basal-body rod	flgF						1759743_s_at	PapI protein /// PapI protein	papI /// papI_2
	1759897_s_at	flagellar hook-length control protein /// flagellar hook-length control protein	ECs2682 /// fliK						1759876_at	hypothetical protein	c5386
	1760053_s_at	flagellar assembly protein H /// negative regulator of FliI ATPase activity	fliH						1760114_s_at	phospho-2-dehydro-3-deoxyheptonate aldolase /// phospho-2-dehydro-3-deoxyheptonate aldolase	aroG /// ECs0782
	1760453_s_at	flagella biosynthesis protein FliZ /// flagella biosynthesis protein FliZ /// RpoS antagonist; putative regulator of FliA activity	ECs2660 /// fliZ						1760357_s_at	DicB /// inhibitor of cell division /// regulator of cell division encoded by prophage CP-933O /// inhibitor of cell division encoded by cryptic prophage CP-933P	ECs1761 /// ECs2284 /// Z2039 /// Z6078
	1760643_s_at	flagellar basal body rod modification protein /// flagellar hook assembly protein	flgD						1760775_at	Type 1 fimbriae regulatory protein fimB	c2897
	1760787_s_at	flagellar hook protein FlgE /// flagellar hook protein	flgE						1760833_at	hypothetical protein	c4561
	1760976_s_at	flagellar biosynthesis chaperone /// flagellar protein	fliJ						1760941_at	hypothetical protein	c1424
	1761160_s_at	flagellar biosynthesis protein FliO /// flagellar biosynthesis protein FliO /// flagellar biosynthesis protein	ECs2686 /// fliO						1761307_s_at	LysR family transcriptional regulator /// LysR family transcriptional regulator /// transcriptional repressor of flagellar, motility and chemotaxis genes /// transcriptional regulator lrhA	ECs3173 /// lrhA
	1761189_s_at	flagellar motor switch protein FliM /// flagellar motor switching and energizing component	fliM						1761338_s_at	DLP12 prophage; putative lipoprotein /// Bor protein of bacteriophage BP-933W /// Bor protein /// Bor protein /// Bor protein of prophage CP-933X	borD /// borW /// ECs1217 /// ECs1625 /// Z1878
	1761245_s_at	flagellar hook-associated protein FlgK /// flagellar hook-filament junction protein 1	flgK						1761459_s_at	hypothetical protein /// hypothetical protein	Z1184 /// Z1623
	1761549_s_at	flagellar component of cell-proximal portion of basal-body rod /// flagellar basal body rod protein FlgF	flgF						1761547_at	hypothetical protein	Z3619
	1762105_s_at	flagellar basal-body rod protein FlgB /// flagellar component of cell-proximal portion of basal-body rod	flgB						1761723_at	hypothetical protein	c1486
	1762151_s_at	flagellar biosynthesis protein FliT /// flagellar biosynthesis protein FliT /// putative flagellar synthesis and assembly chaperone	ECs2665 /// fliT						1761779_s_at	hypothetical protein /// hypothetical protein	ECs1580 /// Z1841
	1762983_s_at	flagella synthesis protein FlgN /// flagellar synthesis protein FlgN /// export chaperone for FlgK and FlgL	ECs1448 /// flgN						1763371_at	hypothetical protein	ycdO
	1763116_s_at	flagellar basal body P-ring biosynthesis protein FlgA /// assembly protein for flagellar basal-body periplasmic P ring	flgA						1763754_at	hypothetical protein	c5164
	1763207_s_at	flagellar rod assembly protein/muramidase FlgJ /// flagellar rod assembly protein and murein hydrolase; flagellum-specific muramidase	flgJ						1763811_at	hypothetical protein	c2165
	1763410_s_at	flagellar capping protein	fliD						1764051_s_at	PTS system galactitol-specific enzyme IIC /// PTS system galactitol-specific enzyme IIC	ECs2895 /// gatC
	1763490_s_at	flagellar biosynthesis sigma factor /// RNA polymerase, sigma 28 (sigma F) factor	fliA						1764554_s_at	hypothetical protein	c4250
	1763750_s_at	flagellar MS-ring protein /// flagellar basal-body MS-ring and collar protein	fliF						1765844_at	IutA protein	iutA
	1764028_s_at	hypothetical protein /// transcriptional activator FlhC /// transcriptional activator FlhC /// flagellar class II regulon transcriptional activator, with FlhD	c2307 /// ECs2601 /// flhC						1766087_at	hypothetical protein	c4769
	1764033_s_at	flagellar protein FliS /// flagellar protein potentiates polymerization	fliS						1766146_at	transport sensor protein	c5041
	1764070_s_at	flagellar hook-basal body protein FliE /// flagellar basal-body component	fliE						1766248_at	5-methyltetrahydropteroyltriglutamate--homocysteine S-methyltransferase	metE
	1764241_s_at	flagellar filament capping protein /// flagellar capping protein	fliD						1766266_s_at	host specificity protein /// tail fiber protein of prophage CP-933V	ECs1990 /// Z3311
	1765040_s_at	putative flagellar basal body protein /// flagellar basal body P-ring biosynthesis protein FlgA	flgI						1766729_s_at	Ren protein /// pseudo	ECs1613 /// renD
	1765241_s_at	flagellar motor switch protein FliN /// flagellar motor switching and energizing component	fliN						1766744_at	RatA-like protein	c3029
	1766530_s_at	flagellar motor switch protein G /// flagellar motor switching and energizing component	fliG						1766790_at	bifunctional phosphoribosyl-AMP cyclohydrolase/phosphoribosyl-ATP pyrophosphatase protein	hisI
	1766705_s_at	flagellar biosynthesis protein FliQ /// flagellar biosynthesis protein	fliQ						1767337_s_at	regulator /// GntR family transcriptional regulator /// regulator	c4276 /// ECs4349 /// Z4874
	1766980_s_at	flagellum-specific ATP synthase	fliI						1767535_at	hypothetical protein	c1269
	1767430_s_at	flagellar biosynthesis protein FliP /// flagellar biosynthesis protein	fliP						1767769_s_at	hypothetical protein /// hypothetical protein /// insertion sequence ATP-binding protein /// hypothetical protein /// hypothetical protein	c0268 /// c1529 /// c2509 /// c3608 /// c5145
	1767435_s_at	flagellar basal body rod protein FlgG /// flagellar component of cell-distal portion of basal-body rod	flgG						1767772_s_at	hypothetical protein /// hypothetical protein /// putative transporter, FUSC superfamily inner membrane protein, tandem domains	ECs4209 /// yhfK
	1767439_s_at	hypothetical protein /// methyl-accepting chemotaxis protein III /// methyl-accepting chemotaxis protein III, ribose sensor receptor /// methyl-accepting chemotaxis protein III, ribose and galactose sensor receptor	c1846 /// ECs2026 /// trg						1767969_at	represssor protein encoded within prophage CP-933R	Z2400
	1767873_s_at	flagellar biosynthesis protein FlhA /// putative flagellar export pore protein	flhA						1768445_s_at	ATP-dependent protease peptidase subunit /// ATP-dependent protease peptidase subunit	ECs4859 /// hslV
	1767885_at	flagellar filament structural protein (flagellin)	fliC						1768464_at	hypothetical protein	c3630
	1767894_s_at	flagellar biosynthesis protein FliR /// flagellar export pore protein	fliR						1768719_at	hypothetical protein	c0079
	1768045_s_at	flagellar basal body L-ring protein /// flagellar protein of basal-body outer-membrane L ring	flgH						1768830_s_at	hypothetical protein	c4571
	1768112_at	flagellar hook protein	flgE						1768842_s_at	endonuclease V /// endonuclease V	ECs4921 /// nfi
	1768120_s_at	flagellar basal body rod protein FlgC /// flagellar component of cell-proximal portion of basal-body rod	flgC						1768985_at	colanic acid biosynthesis protein	wcaM
	1768555_s_at	anti-sigma-28 factor FlgM /// anti-sigma-28 factor FlgM /// anti-sigma factor for FliA (sigma 28) /// anti-sigma28 factor FlgM	ECs1449 /// flgM						1769162_at	hypothetical protein	c0014
	1768710_s_at	flagellar hook-associated protein FlgL /// flagellar hook-filament junction protein	flgL
	1768910_s_at	flagellar basal body protein FliL /// flagellar basal body-associated protein FliL /// flagellar biosynthesis protein	fliL
	1769102_s_at	flagellar protein /// flagellar protein /// proton seal during flagellar secretion	ECs2588 /// flhE
	1759302_s_at	purine-binding chemotaxis protein /// purine-binding chemotaxis protein	cheW /// ECs2597
	1760164_s_at	chemotaxis methyltransferase CheR /// chemotaxis regulator, protein-glutamate methyltransferase /// chemotaxis methyltransferase CheR	cheR /// cheR /// ECs2594
	1761277_s_at	flagellar velocity braking protein, c-di-GMP-regulated /// hypothetical protein	ycgR
	1762388_s_at	methyl-accepting chemotaxis protein I /// methyl-accepting chemotaxis protein I, serine sensor receptor /// methyl-accepting chemotaxis protein I	ECs5315 /// tsr /// tsr
	1763982_s_at	flagellar motor protein MotA /// flagellar motor protein MotA /// proton conductor component of flagella motor	ECs2600 /// motA
	1764851_s_at	chemotaxis regulatory protein CheY /// chemotaxis regulator transmitting signal to flagellar motor component /// chemotaxis regulatory protein CheY	cheY /// ECs2592
	1765173_s_at	chemotaxis-specific methylesterase /// fused chemotaxis regulator: protein-glutamate methylesterase in two-component regulatory system with CheA /// chemotaxis-specific methylesterase	cheB /// ECs2593
	1765504_s_at	chemotaxis regulator CheZ /// chemotaxis regulator, protein phosphatase for CheY /// chemotaxis protein CheZ	cheZ /// ECs2591
	1766750_s_at	chemotaxis protein CheA /// fused chemotactic sensory histidine kinase in two-component regulatory system with CheB and CheY: sensory histidine kinase/signal sensing protein /// chemotaxis protein CheA	cheA /// ECs2598
	1767171_s_at	flagellar motor protein MotB /// protein that enables flagellar motor rotation	motB
	1768914_s_at	methyl-accepting chemotaxis protein II /// methyl-accepting chemotaxis protein II	ECs2596 /// tar
	1766202_s_at	methyl-accepting protein IV /// methyl-accepting protein IV	ECs2595 /// tap
	1766991_s_at	hypothetical protein /// methyl-accepting protein IV /// methyl-accepting protein IV	c2300 /// ECs2595 /// tap
	1759359_at	cryptic beta-D-galactosidase subunit alpha	ebgA
	1759369_at	hypothetical protein	ECs5422
	1759416_s_at	hypothetical protein /// hypothetical protein	ECs2978 /// Z3347
	1759427_s_at	hypothetical protein	c1089
	1759460_s_at	hypothetical protein	Z1816
	1759541_s_at	phenylalanine transporter /// phenylalanine transporter	ECs0614 /// pheP
	1759649_at	hypothetical protein	c1882
	1759670_s_at	transport system permease /// transport system permease	ECs3412 /// yphD
	1760188_at	hypothetical protein	c5398
	1760770_s_at	isopentenyl-diphosphate delta-isomerase /// isopentenyl-diphosphate delta-isomerase	ECs3761 /// Z4227
	1760777_s_at	multidrug efflux system protein MdtO /// multidrug efflux system protein MdtO	ECs5063 /// yjcQ
	1760804_s_at	cytochrome /// cytochrome	ECs4725 /// wzxE
	1760817_at	hypothetical protein	c1812
	1760914_s_at	hypothetical protein	c4376
	1760948_s_at	hypothetical protein /// hypothetical protein	Z1206 /// Z1646
	1761090_s_at	transcriptional regulator SgrR /// transcriptional regulator SgrR	ECs0074 /// yabN
	1761215_s_at	hypothetical protein /// urease accessory protein D /// urease accessory protein D	ECs1321 /// ureD /// ureD_2
	1761341_at	phosphonate/organophosphate ester transporter subunit	phnC
	1761538_at	Qin prophage; uncharacterized protein	flxA
	1761561_s_at	hypothetical protein	Z3951
	1761900_s_at	mannitol-1-phosphate 5-dehydrogenase /// mannitol-1-phosphate 5-dehydrogenase	ECs4476 /// mtlD
	1761949_s_at	sorbose PTS component /// sorbose-permease PTS system IIB component /// sorbose PTS component	c4984 /// ECs5001 /// Z5616
	1762040_at	hypothetical protein	c1472
	1762059_at	hypothetical protein	c3614
	1762120_at	hypothetical protein	c3605
	1762137_at	hypothetical protein	ECs2213
	1762155_s_at	hypothetical protein	c2356
	1762186_s_at	hypothetical protein /// hypothetical protein	ECs0845 /// Z0984
	1762303_s_at	colanic acid biosynthesis acetyltransferase WcaB /// colanic acid biosynthesis acetyltransferase WcaB /// putative acyl transferase	ECs2863 /// wcaB /// wcaB
	1762695_s_at	hypothetical protein /// hypothetical protein	ECs3968 /// ygjQ
	1762696_s_at	hypothetical protein	c3192
	1762742_s_at	hypothetical protein /// hypothetical protein	ECs0848 /// Z0989
	1762972_s_at	hypothetical protein /// hypothetical protein	c1304 /// ECs1418
	1763138_s_at	hypothetical protein	c0839
	1763218_at	hypothetical protein	Z4177
	1763672_at	sugar-binding periplasmic protein	Z2474m
	1763785_s_at	hypothetical protein	c3915
	1763969_s_at	hypothetical protein /// hypothetical protein /// YjcZ family protein, mutational suppressor of yhjH motility mutation	ECs5092 /// yjcZ
	1764092_at	hypothetical protein	c5385
	1764274_s_at	hypothetical protein /// uncharacterized protein /// hypothetical protein /// hypothetical protein	ECs1422 /// ymdA /// ymdA /// Z1678
	1764478_s_at	hypothetical protein	c4294
	1764627_at	hypothetical protein	c0009
	1764648_s_at	transcriptional repressor /// transcription regulatory protein /// transcriptional repressor	c1760 /// ECs1862 /// Z2510
	1764843_at	hypothetical protein	c1171
	1764908_s_at	tail assembly protein /// hypothetical protein	ECs1559 /// Z1820
	1764912_s_at	hypothetical protein /// hypothetical protein	c3340 /// c3341
	1765043_at	hypothetical protein	yqgA
	1765046_s_at	EAL domain-containing protein /// diguanylate phosphodiesterase /// cyclic-di-GMP phosphodiesterase, FlhDC-regulated	ECs4405 /// yhjH
	1765199_at	fructose-like permease EIIC subunit 2	frwC
	1765304_at	rhamnulose-1-phosphate aldolase	rhaD
	1765491_at	general secretion pathway protein E	yheG
	1765596_at	hypothetical protein	c2814
	1765830_at	long-chain fatty acid outer membrane transporter	fadL
	1765971_s_at	NAD(P)H-dependent FMN reductase /// NAD(P)H-dependent FMN reductase	ECs1020 /// ycbP
	1766019_at	DLP12 prophage; uncharacterized protein	ybcN
	1766057_at	maltose/maltodextrin transporter ATP-binding protein	malK
	1766059_s_at	clamp-binding sister replication fork colocalization protein, dynamin-related /// hypothetical protein /// hypothetical protein	crfC /// ECs5091 /// yjdA
	1766188_at	cytotoxin	Z4332
	1766226_s_at	flagellar biosynthesis protein FlhB /// flagellin export apparatus, substrate specificity protein	flhB
	1766287_s_at	hypothetical protein /// C4-type zinc finger TraR	ECs0805 /// ECs1170
	1766333_s_at	protein PhnJ /// phosphonate metabolism protein /// carbon-phosphorus lyase, SAM-dependent	ECs5081 /// phnJ
	1766575_s_at	hypothetical protein /// hypothetical protein	ECs0766 /// Z0897
	1766612_at	hypothetical protein	c0339
	1766651_s_at	hypothetical protein	c2351
	1766760_at	hypothetical protein	ECs1183
	1766784_s_at	hypothetical protein	c2755
	1766820_at	C4-type zinc finger protein	ECs3006
	1766884_s_at	hypothetical protein	c4371
	1766963_s_at	hypothetical protein /// hypothetical protein	ECs0949 /// Z1097
	1767015_at	pseudo	yfjV
	1767019_s_at	hypothetical protein /// lipoprotein, function unknown /// hypothetical protein /// hypothetical protein	ECs2612 /// yecR /// Z2959
	1767026_at	hypothetical protein	c0970
	1767438_at	hypothetical protein	c1522
	1767519_s_at	hypothetical protein /// cold- and stress-inducible protein /// hypothetical protein /// hypothetical protein	ECs2448 /// ves /// ydjR /// Z2774
	1767542_s_at	hypothetical protein /// DUF1496 family protein /// hypothetical protein /// hypothetical protein	ECs2466 /// ynjH /// Z2792
	1767827_s_at	hypothetical protein /// hypothetical protein	ECs0621 /// Z0722
	1767886_s_at	hypothetical protein /// hypothetical protein /// hypothetical protein /// hypothetical protein /// hypothetical protein /// hypothetical protein	ECs1788 /// ECs1967 /// ECs2255 /// Z1355 /// Z3335 /// Z6048
	1767960_s_at	hypothetical protein /// 2-dehydro-3-deoxygluconokinase	c4338 /// kdgK
	1768078_at	Rz endopeptidase from lambdoid prophage DLP12	c1437
	1768166_s_at	hypothetical protein /// hypothetical protein	c5088 /// ECs5065
	1768407_s_at	hypothetical protein	c4110
	1768549_at	hypothetical protein	Z1420
	1768640_at	hypothetical protein	ECs4996
	1768780_s_at	hypothetical protein /// hypothetical protein /// hypothetical protein	ECs5446 /// ECs5452 /// Z2123
	1768791_at	hypothetical protein	c4549
	1768963_s_at	putative periplasmic pilin chaperone /// fimbrial chaperone yehC	yehC /// yehC
	1768983_s_at	protein CesT /// hypothetical protein	ECs4560 /// Z5111
	1769051_s_at	repressor protein /// cI repressor protein	c1546 /// ECs1185
	1769222_s_at	hypothetical protein /// hypothetical protein /// hypothetical protein	ECs1319 /// Z1141 /// Z1580
	1769247_at	glycerol-3-phosphate cytidyltransferase	c3696
	Annotation Cluster 1	Enrichment Score: 32,79
	Category	Term	Count	%	PValue	Genes	List Total	Pop Hits	Pop Total	Fold Enrichment	Bonferroni	Benjamini	FDR
	KEGG_PATHWAY	ecs02040:Flagellar assembly	32	32.6531	1.08155e-46	1759897_S_AT, 1764070_S_AT, 1768045_S_AT, 1766530_S_AT, 1760976_S_AT, 1762151_S_AT, 1760787_S_AT, 1763750_S_AT, 1764033_S_AT, 1761245_S_AT, 1767894_S_AT, 1768710_S_AT, 1761160_S_AT, 1764028_S_AT, 1761189_S_AT, 1763982_S_AT, 1763410_S_AT, 1767171_S_AT, 1766980_S_AT, 1768555_S_AT, 1760053_S_AT, 1762105_S_AT, 1767873_S_AT, 1767435_S_AT, 1766705_S_AT, 1765241_S_AT, 1766226_S_AT, 1760643_S_AT, 1767430…	49	38	1645	28.2707	1.40601e-45	1.40601e-45	7.1605e-44
	UP_KEYWORDS	Cell projection	20	20.4082	4.26151e-31	1759897_S_AT, 1768555_S_AT, 1760976_S_AT, 1760053_S_AT, 1762105_S_AT, 1767873_S_AT, 1765241_S_AT, 1760787_S_AT, 1763750_S_AT, 1766226_S_AT, 1769102_S_AT, 1760643_S_AT, 1767894_S_AT, 1764033_S_AT, 1761245_S_AT, 1768710_S_AT, 1761160_S_AT, 1763116_S_AT, 1761189_S_AT, 1762983_S_AT	85	24	5191	50.8922	2.47168e-29	2.47168e-29	4.23992e-28
	UP_KEYWORDS	Cilium	20	20.4082	4.26151e-31	1759897_S_AT, 1768555_S_AT, 1760976_S_AT, 1760053_S_AT, 1762105_S_AT, 1767873_S_AT, 1765241_S_AT, 1760787_S_AT, 1763750_S_AT, 1766226_S_AT, 1769102_S_AT, 1760643_S_AT, 1767894_S_AT, 1764033_S_AT, 1761245_S_AT, 1768710_S_AT, 1761160_S_AT, 1763116_S_AT, 1761189_S_AT, 1762983_S_AT	85	24	5191	50.8922	2.47168e-29	2.47168e-29	4.23992e-28
	UP_KEYWORDS	Flagellum	20	20.4082	4.26151e-31	1759897_S_AT, 1768555_S_AT, 1760976_S_AT, 1760053_S_AT, 1762105_S_AT, 1767873_S_AT, 1765241_S_AT, 1760787_S_AT, 1763750_S_AT, 1766226_S_AT, 1769102_S_AT, 1760643_S_AT, 1767894_S_AT, 1764033_S_AT, 1761245_S_AT, 1768710_S_AT, 1761160_S_AT, 1763116_S_AT, 1761189_S_AT, 1762983_S_AT	85	24	5191	50.8922	2.47168e-29	2.47168e-29	4.23992e-28
	GOTERM_CC_DIRECT	GO:0031514~motile cilium	20	20.4082	1.32989e-27	1759897_S_AT, 1768555_S_AT, 1760976_S_AT, 1760053_S_AT, 1762105_S_AT, 1767873_S_AT, 1765241_S_AT, 1760787_S_AT, 1763750_S_AT, 1766226_S_AT, 1769102_S_AT, 1760643_S_AT, 1767894_S_AT, 1764033_S_AT, 1761245_S_AT, 1768710_S_AT, 1761160_S_AT, 1763116_S_AT, 1761189_S_AT, 1762983_S_AT	56	24	2078	30.9226	2.3938e-26	2.3938e-26	9.80291e-25
	Annotation Cluster 2	Enrichment Score: 30,08
	Category	Term	Count	%	PValue	Genes	List Total	Pop Hits	Pop Total	Fold Enrichment	Bonferroni	Benjamini	FDR
	KEGG_PATHWAY	ecs02040:Flagellar assembly	32	32.6531	1.08155e-46	1759897_S_AT, 1764070_S_AT, 1768045_S_AT, 1766530_S_AT, 1760976_S_AT, 1762151_S_AT, 1760787_S_AT, 1763750_S_AT, 1764033_S_AT, 1761245_S_AT, 1767894_S_AT, 1768710_S_AT, 1761160_S_AT, 1764028_S_AT, 1761189_S_AT, 1763982_S_AT, 1763410_S_AT, 1767171_S_AT, 1766980_S_AT, 1768555_S_AT, 1760053_S_AT, 1762105_S_AT, 1767873_S_AT, 1767435_S_AT, 1766705_S_AT, 1765241_S_AT, 1766226_S_AT, 1760643_S_AT, 1767430…	49	38	1645	28.2707	1.40601e-45	1.40601e-45	7.1605e-44
	GOTERM_BP_DIRECT	GO:0071973~bacterial-type flagellum-dependent cell motility	16	16.3265	6.49228e-23	1768910_S_AT, 1764070_S_AT, 1766980_S_AT, 1768045_S_AT, 1766530_S_AT, 1760976_S_AT, 1760053_S_AT, 1762105_S_AT, 1767435_S_AT, 1765241_S_AT, 1760787_S_AT, 1763750_S_AT, 1761245_S_AT, 1768710_S_AT, 1761189_S_AT, 1768120_S_AT	57	19	2548	37.6436	2.8566e-21	2.8566e-21	6.07402e-20
	UP_KEYWORDS	Bacterial flagellum	15	15.3061	7.90951e-23	1765241_S_AT, 1760787_S_AT, 1764070_S_AT, 1763750_S_AT, 1768045_S_AT, 1766530_S_AT, 1767894_S_AT, 1761245_S_AT, 1768710_S_AT, 1761160_S_AT, 1762105_S_AT, 1768120_S_AT, 1767435_S_AT, 1766705_S_AT, 1763410_S_AT	85	18	5191	50.8922	4.58752e-21	2.29376e-21	7.86945e-20
	Annotation Cluster 3	Enrichment Score: 12,18
	Category	Term	Count	%	PValue	Genes	List Total	Pop Hits	Pop Total	Fold Enrichment	Bonferroni	Benjamini	FDR
	GOTERM_BP_DIRECT	GO:0006935~chemotaxis	14	14.2857	3.38326e-20	1768910_S_AT, 1765504_S_AT, 1765173_S_AT, 1767171_S_AT, 1766750_S_AT, 1766530_S_AT, 1767439_S_AT, 1760976_S_AT, 1759302_S_AT, 1764851_S_AT, 1765241_S_AT, 1762388_S_AT, 1766202_S_AT, 1766991_S_AT, 1768914_S_AT	57	16	2548	39.114	1.48863e-18	7.44317e-19	3.16529e-17
	KEGG_PATHWAY	ecs02030:Bacterial chemotaxis	15	15.3061	1.12979e-17	1765504_S_AT, 1765173_S_AT, 1767171_S_AT, 1766750_S_AT, 1766530_S_AT, 1760164_S_AT, 1767439_S_AT, 1759302_S_AT, 1764851_S_AT, 1765241_S_AT, 1762388_S_AT, 1766202_S_AT, 1766991_S_AT, 1768914_S_AT, 1761189_S_AT, 1763982_S_AT	49	22	1645	22.8896	1.46873e-16	7.34365e-17	7.47992e-15
	UP_KEYWORDS	Chemotaxis	9	9.18367	2.9725e-14	1765504_S_AT, 1768910_S_AT, 1764851_S_AT, 1765241_S_AT, 1765173_S_AT, 1767171_S_AT, 1766530_S_AT, 1760976_S_AT, 1759302_S_AT	85	9	5191	61.0706	1.72573e-12	5.75207e-13	2.95985e-11
	UP_KEYWORDS	Flagellar rotation	6	6.12245	5.83352e-09	1765504_S_AT, 1768910_S_AT, 1764851_S_AT, 1765241_S_AT, 1767171_S_AT, 1766530_S_AT	85	6	5191	61.0706	3.38344e-07	8.45861e-08	5.80397e-06
	KEGG_PATHWAY	ecs02020:Two-component system	12	12.2449	0.00196787	1764851_S_AT, 1765173_S_AT, 1766750_S_AT, 1762388_S_AT, 1766202_S_AT, 1760164_S_AT, 1766991_S_AT, 1767439_S_AT, 1768914_S_AT, 1763490_S_AT, 1764028_S_AT, 1759302_S_AT, 1763982_S_AT	49	143	1645	2.81718	0.0252825	0.00849953	1.29567
	Annotation Cluster 4	Enrichment Score: 4,96
	Category	Term	Count	%	PValue	Genes	List Total	Pop Hits	Pop Total	Fold Enrichment	Bonferroni	Benjamini	FDR
	INTERPRO	IPR001444:Flagellar basal body rod protein, N-terminal	5	5.10204	8.87267e-07	1760787_S_AT, 1761245_S_AT, 1762105_S_AT, 1768120_S_AT, 1767435_S_AT	77	6	4749	51.3961	0.00014284	0.00014284	0.0010725
	INTERPRO	IPR019776:Flagellar basal body rod protein, conserved site	4	4.08163	3.85034e-05	1760787_S_AT, 1762105_S_AT, 1768120_S_AT, 1767435_S_AT	77	5	4749	49.3403	0.00617999	0.00206426	0.046532
	INTERPRO	IPR010930:Flagellar basal-body/hook protein, C-terminal domain	4	4.08163	3.85034e-05	1760787_S_AT, 1761245_S_AT, 1768120_S_AT, 1767435_S_AT	77	5	4749	49.3403	0.00617999	0.00206426	0.046532
	Annotation Cluster 5	Enrichment Score: 4,23
	Category	Term	Count	%	PValue	Genes	List Total	Pop Hits	Pop Total	Fold Enrichment	Bonferroni	Benjamini	FDR
	GOTERM_MF_DIRECT	GO:0004888~transmembrane signaling receptor activity	4	4.08163	9.87924e-06	1762388_S_AT, 1766202_S_AT, 1766991_S_AT, 1767439_S_AT, 1768914_S_AT	42	4	2950	70.2381	0.000345715	0.000172873	0.00875032
	SMART	SM00319:TarH	4	4.08163	1.12753e-05	1762388_S_AT, 1766202_S_AT, 1766991_S_AT, 1767439_S_AT, 1768914_S_AT	14	4	846	60.4286	0.000157842	0.000157842	0.00765893
	INTERPRO	IPR003122:Chemotaxis methyl-accepting receptor, ligand-binding	4	4.08163	1.5581e-05	1762388_S_AT, 1766202_S_AT, 1766991_S_AT, 1767439_S_AT, 1768914_S_AT	77	4	4749	61.6753	0.00250542	0.00125349	0.0188323
	INTERPRO	IPR004091:Chemotaxis methyl-accepting receptor, methyl-accepting site	4	4.08163	1.5581e-05	1762388_S_AT, 1766202_S_AT, 1766991_S_AT, 1767439_S_AT, 1768914_S_AT	77	4	4749	61.6753	0.00250542	0.00125349	0.0188323
	SMART	SM00283:MA	4	4.08163	2.79373e-05	1762388_S_AT, 1766202_S_AT, 1766991_S_AT, 1767439_S_AT, 1768914_S_AT	14	5	846	48.3429	0.000391051	0.000195545	0.018976
	INTERPRO	IPR004089:Methyl-accepting chemotaxis protein (MCP) signalling domain	4	4.08163	3.85034e-05	1762388_S_AT, 1766202_S_AT, 1766991_S_AT, 1767439_S_AT, 1768914_S_AT	77	5	4749	49.3403	0.00617999	0.00206426	0.046532
	INTERPRO	IPR004090:Chemotaxis methyl-accepting receptor	4	4.08163	3.85034e-05	1762388_S_AT, 1766202_S_AT, 1766991_S_AT, 1767439_S_AT, 1768914_S_AT	77	5	4749	49.3403	0.00617999	0.00206426	0.046532
	SMART	SM00304:HAMP	4	4.08163	0.00141768	1762388_S_AT, 1766202_S_AT, 1766991_S_AT, 1767439_S_AT, 1768914_S_AT	14	16	846	15.1071	0.0196656	0.00659866	0.95907
	INTERPRO	IPR003660:HAMP linker domain	4	4.08163	0.00487408	1762388_S_AT, 1766202_S_AT, 1766991_S_AT, 1767439_S_AT, 1768914_S_AT	77	22	4749	11.2137	0.54463	0.178531	5.73504
